# Supplementary material for: Morpholinium 2,4,6-trinitro­phenolate
Source: Acta Crystallogr Sect E Struct Rep Online. 2008 Dec 20;65(Pt 1):o156–7. doi: 10.1107/S1600536808042657 (PMC2968070; doi:10.1107/S1600536808042657)
Supplement: Supplementary file 1 [file e-65-0o156-sup1.cif]

##############################################################################
###                                                                        ###
###        Electronic paper (Acta Crystallographica Section E)             ###
###                                                                        ###
##############################################################################
#                                                                            #
# This CIF contains the data in a paper accepted for publication in Acta     #
# Crystallographica Section E. It conforms to the requirements of Notes      #
# for Authors for Section E, and has been peer reviewed under the auspices   #
# of the IUCr Commission on Journals.                                        #
#                                                                            #
# Full details of the Crystallographic Information File format               #
# are given in the paper "The Crystallographic Information File (CIF):       #
# a New Standard Archive File for Crystallography" by S. R. Hall, F. H.      #
# Allen and I. D. Brown [Acta Cryst. (1991), A47, 655-685].                  #
#                                                                            #
# The current version of the core CIF dictionary is obtainable from          #
# ftp://ftp.iucr.org/pub/cif_core.dic. The current version number is 2.4.    #
#                                                                            #
# Software is freely available for graphical display of the structure(s) in  #
# this CIF.  For information consult the CIF home page http://www.iucr.org/  #
# cif/home.html                                                              #
#                                                                            #
# This file may be used for bona fide research purposes within the           #
# scientific community so long as proper attribution is given to the journal # 
# article from which it was obtained.                                        #
#                                                                            #
##############################################################################
                                             
data_I
_audit_creation_method     SHELXL-97
_chemical_name_systematic
;
Morpholinium 2,4,6-trinitrophenolate
;
_chemical_name_common     'Morpholinium picrate'
_chemical_formula_moiety     'C4 H10 N O +, C6 H2 N3 O7 -'
_chemical_formula_sum     'C10 H12 N4 O8'
_chemical_formula_iupac     'C4 H10 N O +, C6 H2 N3 O7 -'
_chemical_formula_weight     316.24
_chemical_melting_point     418
_symmetry_cell_setting     triclinic
_symmetry_space_group_name_H-M     'P -1'
_symmetry_space_group_name_hall     '-P 1'
loop_
    _symmetry_equiv_pos_as_xyz
    'x, y, z'
    '-x, -y, -z'
_cell_length_a     8.3179(5)
_cell_length_b     9.5733(5)
_cell_length_c     16.8451(10)
_cell_angle_alpha     91.292(4)
_cell_angle_beta     98.604(4)
_cell_angle_gamma     107.589(4)
_cell_volume     1261.00(13)
_cell_formula_units_Z     4
_cell_measurement_reflns_used     9038
_cell_measurement_theta_min     2.6
_cell_measurement_theta_max     70.3
_cell_measurement_temperature     90.0(5)
_exptl_crystal_description     needle
_exptl_crystal_colour     yellow
_exptl_crystal_size_max     0.25
_exptl_crystal_size_mid     0.22
_exptl_crystal_size_min     0.13
_exptl_crystal_density_diffrn     1.666
_exptl_crystal_density_meas     ?
_exptl_crystal_density_method     'not measured'
_exptl_crystal_F_000     656
_exptl_absorpt_coefficient_mu     1.279
_exptl_absorpt_correction_type     'multi-scan'
_exptl_absorpt_process_details     '(SADABS; Sheldrick, 2006)'
_exptl_absorpt_correction_T_min     0.745
_exptl_absorpt_correction_T_max     0.851
_exptl_special_details
;
;
_diffrn_ambient_temperature     90.0(5)
_diffrn_radiation_type     CuK\a
_diffrn_radiation_wavelength     1.54178
_diffrn_radiation_source     'fine-focus sealed tube'
_diffrn_radiation_monochromator     graphite
_diffrn_measurement_device_type     'Bruker Kappa APEXII CCD area-detector'
_diffrn_measurement_method     '\f and \w'
_diffrn_detector_area_resol_mean     ?
_diffrn_reflns_number     14930
_diffrn_reflns_av_R_equivalents     0.0245
_diffrn_reflns_av_sigmaI/netI     0.0246
_diffrn_reflns_theta_min     2.66
_diffrn_reflns_theta_max     70.38
_diffrn_reflns_theta_full     70.38
_diffrn_measured_fraction_theta_max     0.938
_diffrn_measured_fraction_theta_full     0.938
_diffrn_reflns_limit_h_min     -9
_diffrn_reflns_limit_h_max     8
_diffrn_reflns_limit_k_min     -11
_diffrn_reflns_limit_k_max     11
_diffrn_reflns_limit_l_min     -20
_diffrn_reflns_limit_l_max     20
_diffrn_standards_number     ?
_diffrn_standards_interval_count     ?
_diffrn_standards_interval_time     ?
_diffrn_standards_decay_%     0
_refine_special_details
;
Refinement of <i>F</i>^2^ against ALL reflections. The weighted <i>R</i>-factor
<i>wR</i> and goodness of fit <i>S</i> are based on <i>F</i>^2^, conventional
<i>R</i>-factors <i>R</i> are based on <i>F</i>, with <i>F</i> set to zero for
negative <i>F</i>^2^. The threshold expression of <i>F</i>^2^ >
\s(<i>F</i>^2^) is used only for calculating <i>R</i>-factors(gt) <i>etc</i>.
and is not relevant to the choice of reflections for refinement.
<i>R</i>-factors based on <i>F</i>^2^ are statistically about twice as large
as those based on <i>F</i>, and <i>R</i>- factors based on ALL data will be
even larger.
;
_reflns_number_total     4520
_reflns_number_gt     4172
_reflns_threshold_expression     I>2\s(I)
_refine_ls_structure_factor_coef     Fsqd
_refine_ls_matrix_type     full
_refine_ls_R_factor_all     0.0313
_refine_ls_R_factor_gt     0.0286
_refine_ls_wR_factor_gt     0.0735
_refine_ls_wR_factor_ref     0.0752
_refine_ls_goodness_of_fit_ref     1.041
_refine_ls_restrained_S_all     1.041
_refine_ls_number_reflns     4520
_refine_ls_number_parameters     494
_refine_ls_number_restraints     0
_refine_ls_hydrogen_treatment     refall
_refine_ls_weighting_scheme     calc
_refine_ls_weighting_details
         'calc w=1/[\s^2^(Fo^2^)+(0.0404P)^2^+0.5962P] where P=(Fo^2^+2Fc^2^)/3'
_atom_sites_solution_hydrogens     geom
_atom_sites_solution_primary     direct
_atom_sites_solution_secondary     difmap
_refine_ls_shift/su_max     0.000
_refine_ls_shift/su_mean     0.000
_refine_diff_density_max     0.253
_refine_diff_density_min     -0.207
_refine_ls_extinction_method     'SHELXL97 (Sheldrick, 2008)'
_refine_ls_extinction_coef     0.0031(2)
_refine_ls_extinction_expression
                                  'Fc^*^=kFc[1+0.001xFc^2^\l^3^/sin(2\q)]^-1/4^'
loop_
    _atom_type_symbol
    _atom_type_description
    _atom_type_scat_dispersion_real
    _atom_type_scat_dispersion_imag
    _atom_type_scat_source
    'C' 'C' 0.0181 0.0091
                         'International Tables Vol C Tables 4.2.6.8 and 6.1.1.4'
    'H' 'H' 0.0000 0.0000
                         'International Tables Vol C Tables 4.2.6.8 and 6.1.1.4'
    'N' 'N' 0.0311 0.0180
                         'International Tables Vol C Tables 4.2.6.8 and 6.1.1.4'
    'O' 'O' 0.0492 0.0322
                         'International Tables Vol C Tables 4.2.6.8 and 6.1.1.4'
_computing_data_collection     'APEX2 (Bruker, 2006)'
_computing_cell_refinement     'APEX2 and SAINT (Bruker, 2006)'
_computing_data_reduction     'SAINT (Bruker, 2006)'
_computing_structure_solution     'SHELXS97 (Sheldrick, 2008)'
_computing_structure_refinement     'SHELXL97 (Sheldrick, 2008)'
_computing_molecular_graphics     'PLATON (Spek, 2003)'
_computing_publication_material     'SHELXL97 (Sheldrick, 2008)'
loop_
    _atom_site_type_symbol
    _atom_site_label
    _atom_site_fract_x
    _atom_site_fract_y
    _atom_site_fract_z
    _atom_site_U_iso_or_equiv
    _atom_site_adp_type
    _atom_site_calc_flag
    _atom_site_refinement_flags
    _atom_site_occupancy
    _atom_site_disorder_assembly
    _atom_site_disorder_group
    C C1A 1.09611(17) 0.49974(13) -0.12320(7) 0.0127(3) Uani d . 1 . .
    C C2A 1.25008(16) 0.60126(14) -0.07769(7) 0.0132(3) Uani d . 1 . .
    C C3A 1.25234(17) 0.72107(14) -0.03028(7) 0.0136(3) Uani d . 1 . .
    C C4A 1.10041(17) 0.74600(14) -0.02152(7) 0.0133(3) Uani d . 1 . .
    C C5A 0.94390(17) 0.65574(14) -0.06295(7) 0.0132(3) Uani d . 1 . .
    C C6A 0.94588(16) 0.53913(14) -0.11109(7) 0.0130(3) Uani d . 1 . .
    O O7A 1.09018(12) 0.39624(10) -0.17139(5) 0.0155(2) Uani d . 1 . .
    N N8A 1.41454(14) 0.58076(12) -0.08198(6) 0.0147(2) Uani d . 1 . .
    O O9A 1.42204(12) 0.45459(10) -0.09063(6) 0.0192(2) Uani d . 1 . .
    O O10A 1.54125(12) 0.69100(10) -0.07467(6) 0.0212(2) Uani d . 1 . .
    N N11A 1.10530(14) 0.86621(12) 0.03319(6) 0.0143(2) Uani d . 1 . .
    O O12A 0.96928(12) 0.87274(10) 0.05109(5) 0.0179(2) Uani d . 1 . .
    O O13A 1.24520(12) 0.95709(10) 0.05934(6) 0.0194(2) Uani d . 1 . .
    N N14A 0.78244(14) 0.44885(12) -0.15723(6) 0.0134(2) Uani d . 1 . .
    O O15A 0.74323(12) 0.31494(10) -0.15316(6) 0.0189(2) Uani d . 1 . .
    O O16A 0.69331(12) 0.51112(11) -0.19769(6) 0.0199(2) Uani d . 1 . .
    O O17A 0.10539(11) 0.00176(10) 0.25016(6) 0.0168(2) Uani d . 1 . .
    C C18A 0.20658(18) -0.08501(15) 0.28608(9) 0.0184(3) Uani d . 1 . .
    C C19A 0.32219(18) -0.00503(15) 0.36195(8) 0.0171(3) Uani d . 1 . .
    N N20A 0.43482(14) 0.13842(12) 0.34067(7) 0.0133(2) Uani d . 1 . .
    C C21A 0.32929(17) 0.22701(14) 0.30180(8) 0.0145(3) Uani d . 1 . .
    C C22A 0.21200(17) 0.13892(15) 0.22823(8) 0.0162(3) Uani d . 1 . .
    C C1B 1.20643(17) 0.72087(13) 0.48672(7) 0.0131(3) Uani d . 1 . .
    C C2B 1.02460(17) 0.69732(14) 0.46441(7) 0.0136(3) Uani d . 1 . .
    C C3B 0.91624(17) 0.59563(14) 0.40640(7) 0.0133(3) Uani d . 1 . .
    C C4B 0.98544(17) 0.50853(14) 0.36284(7) 0.0133(3) Uani d . 1 . .
    C C5B 1.15875(17) 0.52696(14) 0.37604(7) 0.0134(3) Uani d . 1 . .
    C C6B 1.26371(16) 0.62652(14) 0.43659(8) 0.0134(3) Uani d . 1 . .
    O O7B 1.30043(12) 0.81736(10) 0.53895(5) 0.0166(2) Uani d . 1 . .
    N N8B 0.95032(14) 0.79251(12) 0.50610(6) 0.0141(2) Uani d . 1 . .
    O O9B 0.97719(12) 0.80272(10) 0.57994(5) 0.0181(2) Uani d . 1 . .
    O O10B 0.86456(13) 0.85646(11) 0.46437(6) 0.0208(2) Uani d . 1 . .
    N N11B 0.87435(14) 0.39640(12) 0.30331(6) 0.0143(2) Uani d . 1 . .
    O O12B 0.93987(12) 0.32440(10) 0.26417(5) 0.0172(2) Uani d . 1 . .
    O O13B 0.71918(12) 0.37736(11) 0.29419(6) 0.0204(2) Uani d . 1 . .
    N N14B 1.44400(14) 0.63651(12) 0.44848(6) 0.0152(2) Uani d . 1 . .
    O O15B 1.52754(12) 0.66652(11) 0.51713(6) 0.0196(2) Uani d . 1 . .
    O O16B 1.50511(12) 0.61178(11) 0.38943(6) 0.0214(2) Uani d . 1 . .
    O O17B 0.59893(12) 0.00091(10) 0.24493(5) 0.0160(2) Uani d . 1 . .
    C C18B 0.71842(18) -0.05139(15) 0.29696(8) 0.0170(3) Uani d . 1 . .
    C C19B 0.72407(18) -0.19629(15) 0.26204(8) 0.0160(3) Uani d . 1 . .
    N N20B 0.77466(14) -0.17515(12) 0.18046(6) 0.0132(2) Uani d . 1 . .
    C C21B 0.65320(17) -0.11684(14) 0.12743(8) 0.0144(3) Uani d . 1 . .
    C C22B 0.64834(18) 0.02484(15) 0.16719(8) 0.0157(3) Uani d . 1 . .
    H H3A 1.360(2) 0.7844(18) -0.0031(10) 0.017(4) Uiso d . 1 . .
    H H5A 0.838(2) 0.6748(17) -0.0584(9) 0.016(4) Uiso d . 1 . .
    H H18A 0.271(2) -0.1092(17) 0.2483(10) 0.018(4) Uiso d . 1 . .
    H H18B 0.126(2) -0.1764(19) 0.2992(10) 0.023(4) Uiso d . 1 . .
    H H19A 0.396(2) -0.0592(18) 0.3852(10) 0.018(4) Uiso d . 1 . .
    H H19B 0.261(2) 0.0171(17) 0.4011(10) 0.017(4) Uiso d . 1 . .
    H H20A 0.500(2) 0.1174(18) 0.3066(10) 0.019(4) Uiso d . 1 . .
    H H20B 0.508(2) 0.1873(19) 0.3868(11) 0.025(4) Uiso d . 1 . .
    H H21A 0.263(2) 0.2475(16) 0.3409(9) 0.012(4) Uiso d . 1 . .
    H H21B 0.405(2) 0.3182(18) 0.2864(9) 0.018(4) Uiso d . 1 . .
    H H22A 0.135(2) 0.1928(17) 0.2053(9) 0.015(4) Uiso d . 1 . .
    H H22B 0.276(2) 0.1212(17) 0.1890(10) 0.017(4) Uiso d . 1 . .
    H H3B 0.797(2) 0.5873(17) 0.3967(10) 0.017(4) Uiso d . 1 . .
    H H5B 1.207(2) 0.4711(17) 0.3456(10) 0.014(4) Uiso d . 1 . .
    H H18C 0.827(2) 0.0221(17) 0.3037(9) 0.014(4) Uiso d . 1 . .
    H H18D 0.680(2) -0.0648(18) 0.3484(10) 0.020(4) Uiso d . 1 . .
    H H19C 0.809(2) -0.2287(17) 0.2940(10) 0.017(4) Uiso d . 1 . .
    H H19D 0.616(2) -0.2714(18) 0.2553(10) 0.019(4) Uiso d . 1 . .
    H H20C 0.780(2) -0.260(2) 0.1599(10) 0.022(4) Uiso d . 1 . .
    H H20D 0.885(2) -0.109(2) 0.1881(10) 0.024(4) Uiso d . 1 . .
    H H21C 0.689(2) -0.1002(17) 0.0762(10) 0.015(4) Uiso d . 1 . .
    H H21D 0.543(2) -0.1912(17) 0.1218(9) 0.014(4) Uiso d . 1 . .
    H H22C 0.760(2) 0.1022(18) 0.1722(9) 0.018(4) Uiso d . 1 . .
    H H22D 0.560(2) 0.0609(17) 0.1341(10) 0.016(4) Uiso d . 1 . .
loop_
    _atom_site_aniso_label
    _atom_site_aniso_U_11
    _atom_site_aniso_U_22
    _atom_site_aniso_U_33
    _atom_site_aniso_U_12
    _atom_site_aniso_U_13
    _atom_site_aniso_U_23
    C1A 0.0151(7) 0.0122(6) 0.0111(6) 0.0043(5) 0.0024(5) 0.0033(5)
    C2A 0.0119(7) 0.0151(6) 0.0135(6) 0.0050(5) 0.0031(5) 0.0029(5)
    C3A 0.0138(7) 0.0142(6) 0.0116(6) 0.0027(5) 0.0018(5) 0.0023(5)
    C4A 0.0165(7) 0.0122(6) 0.0114(6) 0.0045(5) 0.0029(5) 0.0006(5)
    C5A 0.0133(7) 0.0150(6) 0.0123(6) 0.0050(5) 0.0040(5) 0.0036(5)
    C6A 0.0118(7) 0.0143(6) 0.0117(6) 0.0022(5) 0.0017(5) 0.0024(5)
    O7A 0.0157(5) 0.0145(4) 0.0162(4) 0.0054(4) 0.0012(4) -0.0020(3)
    N8A 0.0128(6) 0.0155(5) 0.0153(5) 0.0042(4) 0.0013(4) -0.0010(4)
    O9A 0.0166(5) 0.0165(5) 0.0254(5) 0.0081(4) 0.0005(4) -0.0028(4)
    O10A 0.0123(5) 0.0175(5) 0.0313(5) 0.0006(4) 0.0049(4) -0.0021(4)
    N11A 0.0162(6) 0.0144(5) 0.0129(5) 0.0053(4) 0.0027(4) 0.0010(4)
    O12A 0.0177(5) 0.0205(5) 0.0184(5) 0.0081(4) 0.0075(4) 0.0000(4)
    O13A 0.0166(5) 0.0169(5) 0.0210(5) 0.0016(4) 0.0003(4) -0.0051(4)
    N14A 0.0122(6) 0.0152(5) 0.0127(5) 0.0035(4) 0.0031(4) -0.0003(4)
    O15A 0.0174(5) 0.0138(5) 0.0227(5) 0.0013(4) 0.0027(4) -0.0010(4)
    O16A 0.0151(5) 0.0239(5) 0.0201(5) 0.0073(4) -0.0019(4) 0.0037(4)
    O17A 0.0115(5) 0.0159(5) 0.0202(5) 0.0018(4) -0.0005(4) 0.0002(4)
    C18A 0.0145(7) 0.0140(6) 0.0254(7) 0.0033(5) 0.0014(6) -0.0002(5)
    C19A 0.0150(7) 0.0168(6) 0.0193(7) 0.0043(5) 0.0027(6) 0.0043(5)
    N20A 0.0124(6) 0.0141(5) 0.0130(5) 0.0041(4) 0.0014(5) -0.0013(4)
    C21A 0.0126(7) 0.0139(6) 0.0173(6) 0.0051(5) 0.0020(5) -0.0001(5)
    C22A 0.0138(7) 0.0186(7) 0.0156(6) 0.0044(5) 0.0015(5) 0.0019(5)
    C1B 0.0146(7) 0.0130(6) 0.0117(6) 0.0041(5) 0.0021(5) 0.0031(5)
    C2B 0.0150(7) 0.0142(6) 0.0127(6) 0.0056(5) 0.0039(5) 0.0024(5)
    C3B 0.0132(7) 0.0151(6) 0.0120(6) 0.0046(5) 0.0027(5) 0.0042(5)
    C4B 0.0129(7) 0.0130(6) 0.0120(6) 0.0016(5) 0.0013(5) 0.0009(5)
    C5B 0.0162(7) 0.0133(6) 0.0122(6) 0.0054(5) 0.0044(5) 0.0021(5)
    C6B 0.0117(7) 0.0145(6) 0.0142(6) 0.0037(5) 0.0030(5) 0.0032(5)
    O7B 0.0156(5) 0.0167(5) 0.0160(4) 0.0048(4) -0.0013(4) -0.0037(4)
    N8B 0.0123(6) 0.0140(5) 0.0154(5) 0.0034(4) 0.0022(4) 0.0004(4)
    O9B 0.0205(5) 0.0218(5) 0.0126(4) 0.0068(4) 0.0041(4) -0.0011(4)
    O10B 0.0216(5) 0.0218(5) 0.0216(5) 0.0128(4) -0.0010(4) 0.0004(4)
    N11B 0.0143(6) 0.0143(5) 0.0131(5) 0.0021(4) 0.0031(4) 0.0020(4)
    O12B 0.0206(5) 0.0164(5) 0.0148(4) 0.0062(4) 0.0032(4) -0.0021(3)
    O13B 0.0117(5) 0.0231(5) 0.0226(5) 0.0006(4) 0.0018(4) -0.0030(4)
    N14B 0.0140(6) 0.0161(5) 0.0154(5) 0.0046(4) 0.0020(4) -0.0006(4)
    O15B 0.0161(5) 0.0258(5) 0.0164(5) 0.0091(4) -0.0037(4) -0.0045(4)
    O16B 0.0155(5) 0.0316(6) 0.0183(5) 0.0077(4) 0.0060(4) -0.0025(4)
    O17B 0.0165(5) 0.0209(5) 0.0137(4) 0.0101(4) 0.0030(4) 0.0005(3)
    C18B 0.0163(7) 0.0227(7) 0.0136(6) 0.0092(6) 0.0008(5) -0.0006(5)
    C19B 0.0155(7) 0.0190(7) 0.0152(6) 0.0074(6) 0.0035(5) 0.0030(5)
    N20B 0.0120(6) 0.0127(5) 0.0147(5) 0.0037(5) 0.0025(4) -0.0015(4)
    C21B 0.0115(7) 0.0180(6) 0.0129(6) 0.0040(5) 0.0010(5) 0.0004(5)
    C22B 0.0160(7) 0.0176(6) 0.0149(6) 0.0068(6) 0.0034(5) 0.0025(5)
_geom_special_details
;
All e.s.d.'s (except the e.s.d. in the dihedral angle between two l.s. planes)
are estimated using the full covariance matrix. The cell e.s.d.'s are taken
into account individually in the estimation of e.s.d.'s in distances, angles
and torsion angles; correlations between e.s.d.'s in cell parameters are only
used when they are defined by crystal symmetry. An approximate (isotropic)
treatment of cell e.s.d.'s is used for estimating e.s.d.'s involving l.s.
planes.
;
loop_
    _geom_bond_atom_site_label_1
    _geom_bond_atom_site_label_2
    _geom_bond_site_symmetry_2
    _geom_bond_distance
    _geom_bond_publ_flag
    C1A O7A . 1.2511(16) ?
    C1A C2A . 1.4466(19) ?
    C1A C6A . 1.4502(18) ?
    C2A C3A . 1.3765(18) ?
    C2A N8A . 1.4513(17) ?
    C3A C4A . 1.3829(19) ?
    C3A H3A . 0.957(17) ?
    C4A C5A . 1.3963(19) ?
    C4A N11A . 1.4449(16) ?
    C5A C6A . 1.3705(18) ?
    C5A H5A . 0.968(17) ?
    C6A N14A . 1.4638(17) ?
    N8A O10A . 1.2340(15) ?
    N8A O9A . 1.2347(14) ?
    N11A O12A . 1.2324(15) ?
    N11A O13A . 1.2339(15) ?
    N14A O16A . 1.2262(15) ?
    N14A O15A . 1.2298(14) ?
    O17A C18A . 1.4343(16) ?
    O17A C22A . 1.4363(16) ?
    C18A C19A . 1.5126(19) ?
    C18A H18A . 0.956(17) ?
    C18A H18B . 0.982(18) ?
    C19A N20A . 1.4957(17) ?
    C19A H19A . 0.964(17) ?
    C19A H19B . 0.949(17) ?
    N20A C21A . 1.4905(16) ?
    N20A H20A . 0.905(18) ?
    N20A H20B . 0.930(19) ?
    C21A C22A . 1.5141(18) ?
    C21A H21A . 0.972(16) ?
    C21A H21B . 0.976(17) ?
    C22A H22A . 0.977(16) ?
    C22A H22B . 0.952(17) ?
    C1B O7B . 1.2489(16) ?
    C1B C2B . 1.4490(19) ?
    C1B C6B . 1.4498(18) ?
    C2B C3B . 1.3705(19) ?
    C2B N8B . 1.4652(16) ?
    C3B C4B . 1.3978(18) ?
    C3B H3B . 0.958(17) ?
    C4B C5B . 1.3811(19) ?
    C4B N11B . 1.4445(17) ?
    C5B C6B . 1.3777(18) ?
    C5B H5B . 0.943(16) ?
    C6B N14B . 1.4563(17) ?
    N8B O9B . 1.2266(14) ?
    N8B O10B . 1.2292(15) ?
    N11B O13B . 1.2328(15) ?
    N11B O12B . 1.2333(14) ?
    N14B O16B . 1.2318(15) ?
    N14B O15B . 1.2356(15) ?
    O17B C22B . 1.4332(15) ?
    O17B C18B . 1.4376(16) ?
    C18B C19B . 1.5110(18) ?
    C18B H18C . 0.954(17) ?
    C18B H18D . 0.967(17) ?
    C19B N20B . 1.4968(16) ?
    C19B H19C . 0.952(17) ?
    C19B H19D . 0.957(17) ?
    N20B C21B . 1.4912(17) ?
    N20B H20C . 0.888(18) ?
    N20B H20D . 0.930(19) ?
    C21B C22B . 1.5134(18) ?
    C21B H21C . 0.956(16) ?
    C21B H21D . 0.965(17) ?
    C22B H22C . 0.985(17) ?
    C22B H22D . 1.003(17) ?
loop_
    _geom_angle_atom_site_label_1
    _geom_angle_atom_site_label_2
    _geom_angle_atom_site_label_3
    _geom_angle_site_symmetry_1
    _geom_angle_site_symmetry_3
    _geom_angle
    _geom_angle_publ_flag
    O7A C1A C2A . . 125.64(12) ?
    O7A C1A C6A . . 122.87(12) ?
    C2A C1A C6A . . 111.33(11) ?
    C3A C2A C1A . . 123.85(12) ?
    C3A C2A N8A . . 116.39(11) ?
    C1A C2A N8A . . 119.75(11) ?
    C2A C3A C4A . . 119.83(12) ?
    C2A C3A H3A . . 118.7(10) ?
    C4A C3A H3A . . 121.5(10) ?
    C3A C4A C5A . . 121.30(12) ?
    C3A C4A N11A . . 118.73(12) ?
    C5A C4A N11A . . 119.96(11) ?
    C6A C5A C4A . . 117.54(12) ?
    C6A C5A H5A . . 120.9(9) ?
    C4A C5A H5A . . 121.6(9) ?
    C5A C6A C1A . . 126.08(12) ?
    C5A C6A N14A . . 117.30(11) ?
    C1A C6A N14A . . 116.57(11) ?
    O10A N8A O9A . . 123.17(11) ?
    O10A N8A C2A . . 117.99(10) ?
    O9A N8A C2A . . 118.82(10) ?
    O12A N11A O13A . . 123.45(11) ?
    O12A N11A C4A . . 118.20(11) ?
    O13A N11A C4A . . 118.35(11) ?
    O16A N14A O15A . . 124.03(11) ?
    O16A N14A C6A . . 118.12(10) ?
    O15A N14A C6A . . 117.85(10) ?
    C18A O17A C22A . . 110.98(10) ?
    O17A C18A C19A . . 110.48(11) ?
    O17A C18A H18A . . 110.1(10) ?
    C19A C18A H18A . . 111.4(10) ?
    O17A C18A H18B . . 106.4(10) ?
    C19A C18A H18B . . 109.9(10) ?
    H18A C18A H18B . . 108.4(14) ?
    N20A C19A C18A . . 108.48(11) ?
    N20A C19A H19A . . 107.1(10) ?
    C18A C19A H19A . . 111.6(10) ?
    N20A C19A H19B . . 106.8(10) ?
    C18A C19A H19B . . 112.8(10) ?
    H19A C19A H19B . . 109.8(14) ?
    C21A N20A C19A . . 110.29(10) ?
    C21A N20A H20A . . 110.8(10) ?
    C19A N20A H20A . . 107.0(10) ?
    C21A N20A H20B . . 112.2(11) ?
    C19A N20A H20B . . 109.0(11) ?
    H20A N20A H20B . . 107.4(15) ?
    N20A C21A C22A . . 108.92(10) ?
    N20A C21A H21A . . 107.5(9) ?
    C22A C21A H21A . . 110.5(9) ?
    N20A C21A H21B . . 109.1(10) ?
    C22A C21A H21B . . 110.3(9) ?
    H21A C21A H21B . . 110.6(13) ?
    O17A C22A C21A . . 110.50(11) ?
    O17A C22A H22A . . 106.6(9) ?
    C21A C22A H22A . . 109.2(9) ?
    O17A C22A H22B . . 109.8(10) ?
    C21A C22A H22B . . 110.8(10) ?
    H22A C22A H22B . . 109.8(13) ?
    O7B C1B C2B . . 123.19(12) ?
    O7B C1B C6B . . 125.55(12) ?
    C2B C1B C6B . . 111.10(11) ?
    C3B C2B C1B . . 125.69(12) ?
    C3B C2B N8B . . 116.95(12) ?
    C1B C2B N8B . . 117.34(11) ?
    C2B C3B C4B . . 118.12(12) ?
    C2B C3B H3B . . 119.4(9) ?
    C4B C3B H3B . . 122.5(10) ?
    C5B C4B C3B . . 121.14(12) ?
    C5B C4B N11B . . 119.13(11) ?
    C3B C4B N11B . . 119.72(12) ?
    C6B C5B C4B . . 119.39(12) ?
    C6B C5B H5B . . 118.8(10) ?
    C4B C5B H5B . . 121.8(10) ?
    C5B C6B C1B . . 124.41(12) ?
    C5B C6B N14B . . 116.21(11) ?
    C1B C6B N14B . . 119.37(11) ?
    O9B N8B O10B . . 124.48(11) ?
    O9B N8B C2B . . 118.06(10) ?
    O10B N8B C2B . . 117.46(10) ?
    O13B N11B O12B . . 123.32(11) ?
    O13B N11B C4B . . 118.51(11) ?
    O12B N11B C4B . . 118.17(11) ?
    O16B N14B O15B . . 123.11(11) ?
    O16B N14B C6B . . 118.08(11) ?
    O15B N14B C6B . . 118.80(10) ?
    C22B O17B C18B . . 111.02(10) ?
    O17B C18B C19B . . 110.24(11) ?
    O17B C18B H18C . . 108.1(9) ?
    C19B C18B H18C . . 111.9(9) ?
    O17B C18B H18D . . 107.6(10) ?
    C19B C18B H18D . . 109.5(10) ?
    H18C C18B H18D . . 109.4(13) ?
    N20B C19B C18B . . 108.76(11) ?
    N20B C19B H19C . . 106.8(9) ?
    C18B C19B H19C . . 111.0(9) ?
    N20B C19B H19D . . 107.1(10) ?
    C18B C19B H19D . . 112.9(10) ?
    H19C C19B H19D . . 110.0(14) ?
    C21B N20B C19B . . 110.35(10) ?
    C21B N20B H20C . . 112.0(11) ?
    C19B N20B H20C . . 109.3(11) ?
    C21B N20B H20D . . 111.0(11) ?
    C19B N20B H20D . . 106.7(11) ?
    H20C N20B H20D . . 107.3(15) ?
    N20B C21B C22B . . 109.01(10) ?
    N20B C21B H21C . . 109.5(10) ?
    C22B C21B H21C . . 110.5(9) ?
    N20B C21B H21D . . 106.1(9) ?
    C22B C21B H21D . . 110.9(9) ?
    H21C C21B H21D . . 110.7(13) ?
    O17B C22B C21B . . 110.54(10) ?
    O17B C22B H22C . . 109.9(9) ?
    C21B C22B H22C . . 111.5(9) ?
    O17B C22B H22D . . 107.0(9) ?
    C21B C22B H22D . . 109.7(9) ?
    H22C C22B H22D . . 108.1(13) ?
loop_
    _geom_torsion_atom_site_label_1
    _geom_torsion_atom_site_label_2
    _geom_torsion_atom_site_label_3
    _geom_torsion_atom_site_label_4
    _geom_torsion_site_symmetry_1
    _geom_torsion_site_symmetry_2
    _geom_torsion_site_symmetry_3
    _geom_torsion_site_symmetry_4
    _geom_torsion
    _geom_torsion_publ_flag
    O7A C1A C2A C3A . . . . 174.43(12) ?
    C6A C1A C2A C3A . . . . -1.07(17) ?
    O7A C1A C2A N8A . . . . -4.32(19) ?
    C6A C1A C2A N8A . . . . -179.83(10) ?
    C1A C2A C3A C4A . . . . 2.82(19) ?
    N8A C2A C3A C4A . . . . -178.39(11) ?
    C2A C3A C4A C5A . . . . -3.08(19) ?
    C2A C3A C4A N11A . . . . 175.50(11) ?
    C3A C4A C5A C6A . . . . 1.64(18) ?
    N11A C4A C5A C6A . . . . -176.93(11) ?
    C4A C5A C6A C1A . . . . 0.14(19) ?
    C4A C5A C6A N14A . . . . -177.27(11) ?
    O7A C1A C6A C5A . . . . -176.08(12) ?
    C2A C1A C6A C5A . . . . -0.42(18) ?
    O7A C1A C6A N14A . . . . 1.35(18) ?
    C2A C1A C6A N14A . . . . 177.01(10) ?
    C3A C2A N8A O10A . . . . -30.04(16) ?
    C1A C2A N8A O10A . . . . 148.81(12) ?
    C3A C2A N8A O9A . . . . 148.13(12) ?
    C1A C2A N8A O9A . . . . -33.03(17) ?
    C3A C4A N11A O12A . . . . -167.89(11) ?
    C5A C4A N11A O12A . . . . 10.72(17) ?
    C3A C4A N11A O13A . . . . 12.32(17) ?
    C5A C4A N11A O13A . . . . -169.08(11) ?
    C5A C6A N14A O16A . . . . 50.61(16) ?
    C1A C6A N14A O16A . . . . -127.06(12) ?
    C5A C6A N14A O15A . . . . -129.58(12) ?
    C1A C6A N14A O15A . . . . 52.76(15) ?
    C22A O17A C18A C19A . . . . 60.91(14) ?
    O17A C18A C19A N20A . . . . -58.84(14) ?
    C18A C19A N20A C21A . . . . 57.62(14) ?
    C19A N20A C21A C22A . . . . -57.29(13) ?
    C18A O17A C22A C21A . . . . -60.32(14) ?
    N20A C21A C22A O17A . . . . 57.97(14) ?
    O7B C1B C2B C3B . . . . 178.42(12) ?
    C6B C1B C2B C3B . . . . 2.76(18) ?
    O7B C1B C2B N8B . . . . -0.12(18) ?
    C6B C1B C2B N8B . . . . -175.78(10) ?
    C1B C2B C3B C4B . . . . -1.76(19) ?
    N8B C2B C3B C4B . . . . 176.79(11) ?
    C2B C3B C4B C5B . . . . -1.87(18) ?
    C2B C3B C4B N11B . . . . 177.69(11) ?
    C3B C4B C5B C6B . . . . 4.11(19) ?
    N11B C4B C5B C6B . . . . -175.46(11) ?
    C4B C5B C6B C1B . . . . -2.93(19) ?
    C4B C5B C6B N14B . . . . 178.15(11) ?
    O7B C1B C6B C5B . . . . -175.89(12) ?
    C2B C1B C6B C5B . . . . -0.36(17) ?
    O7B C1B C6B N14B . . . . 3.00(19) ?
    C2B C1B C6B N14B . . . . 178.53(10) ?
    C3B C2B N8B O9B . . . . 128.96(12) ?
    C1B C2B N8B O9B . . . . -52.38(15) ?
    C3B C2B N8B O10B . . . . -50.82(16) ?
    C1B C2B N8B O10B . . . . 127.85(12) ?
    C5B C4B N11B O13B . . . . 177.35(11) ?
    C3B C4B N11B O13B . . . . -2.22(17) ?
    C5B C4B N11B O12B . . . . -2.60(17) ?
    C3B C4B N11B O12B . . . . 177.83(11) ?
    C5B C6B N14B O16B . . . . 30.79(16) ?
    C1B C6B N14B O16B . . . . -148.19(12) ?
    C5B C6B N14B O15B . . . . -147.88(12) ?
    C1B C6B N14B O15B . . . . 33.14(17) ?
    C22B O17B C18B C19B . . . . -61.09(14) ?
    O17B C18B C19B N20B . . . . 58.66(14) ?
    C18B C19B N20B C21B . . . . -57.23(14) ?
    C19B N20B C21B C22B . . . . 56.75(13) ?
    C18B O17B C22B C21B . . . . 60.61(14) ?
    N20B C21B C22B O17B . . . . -57.89(14) ?
loop_
    _geom_hbond_atom_site_label_D
    _geom_hbond_atom_site_label_H
    _geom_hbond_atom_site_label_A
    _geom_hbond_site_symmetry_A
    _geom_hbond_distance_DH
    _geom_hbond_distance_HA
    _geom_hbond_distance_DA
    _geom_hbond_angle_DHA
    _geom_hbond_publ_flag
    N20A H20A O17B . 0.905(18) 1.938(18) 2.8011(14) 158.9(15) y
    C21A H21B O13B . 0.976(17) 2.485(16) 3.1491(16) 125.1(12) y
    C22B H22C O12B . 0.985(17) 2.531(17) 3.3427(16) 139.6(12) y
    N20A H20B O7B 2_766 0.930(19) 1.885(19) 2.6838(14) 142.6(15) y
    N20A H20B O15B 2_766 0.930(19) 2.225(18) 2.9229(15) 131.2(14) y
    C18B H18C O9B 2_766 0.954(17) 2.559(16) 3.3078(17) 135.5(12) y
    N20B H20C O7A 2_755 0.888(18) 1.930(18) 2.6911(14) 142.8(15) y
    N20B H20C O9A 2_755 0.888(18) 2.255(18) 2.9248(15) 132.1(14) y
    N20B H20D O12A 1_545 0.930(19) 2.528(17) 2.8693(14) 102.0(12) y
    C18B H18D O10B 1_545 0.967(17) 2.571(17) 3.1533(16) 118.8(12) y
    C21B H21C O12A 1_545 0.956(16) 2.514(16) 3.1210(16) 121.4(12) y
    N20B H20D O17A 1_655 0.930(19) 1.946(19) 2.8182(14) 155.4(15) y
    C3B H3B O16B 1_455 0.958(17) 2.495(18) 3.4394(17) 168.5(13) y
    C5A H5A O10A 1_455 0.968(17) 2.492(17) 3.4436(16) 167.7(13) y
    C18A H18A O15A 2_655 0.956(17) 2.474(17) 3.2628(17) 139.7(13) y
    C21B H21D O15A 2_655 0.965(17) 2.461(17) 3.3679(16) 156.6(12) y
    C21A H21A O9B 2_666 0.972(16) 2.499(16) 3.4139(16) 156.8(12) y
    C21A H21B O16A 2_665 0.976(17) 2.473(16) 3.1274(16) 124.2(12) y
    C22A H22B O13A 1_445 0.952(17) 2.595(17) 3.3916(16) 141.3(13) y
    C18A H18A Cg4 1_445 0.958(18) 2.906 3.718 140.37 y
    C22B H22C Cg3 2_765 0.991(18) 3.152 3.896 133.06 y
data_global
_journal_date_recd_electronic     2008-12-11
_journal_date_accepted     2008-12-15
_journal_name_full     'Acta Crystallographica, Section E'
_journal_year     2009
_journal_volume     65
_journal_issue      1
_journal_page_first     o158
_journal_page_last     o159
_journal_paper_category     QO
_journal_coeditor_code     SJ2568
_publ_contact_author_name     'Dr. Nagarajan Vembu'
_publ_contact_author_address
;
       Nagarajan Vembu
       Department of Chemistry
       Urumu Dhanalakshmi College
       Tiruchirappalli - 620 019
       Tamil Nadu, India
;
_publ_contact_author_email     vembu57@yahoo.com
_publ_contact_author_fax     ?
_publ_contact_author_phone     '0091 431 2772525'
_publ_section_title
;
Morpholinium 2,4,6-trinitrophenolate
;
loop_
    _publ_author_name
    _publ_author_address
    'Vembu, Nagarajan'
;
Department of Chemistry
Urumu Dhanalakshmi College
Tiruchirappalli 620 019
India
;
    'Fronczek, Frank R.'
;
Department of Chemistry
Louisiana State University
Baton Rouge
LA 70803-1804
USA
;
