# Supplementary material for: Morpholinium 2,4,6-trinitro­phenolate
Source: Acta Crystallogr Sect E Struct Rep Online. 2008 Dec 20;65(Pt 1):o156–7. doi: 10.1107/S1600536808042657 (PMC2968070; doi:10.1107/S1600536808042657)
Supplement: Supplementary file 2 [file e-65-0o156-Isup2.hkl]

# 
# h,k,l, Fc-squared, Fo-squared, sigma(Fo-squared) and status flag 
# 
data_I
_shelx_title ' RS3' 
_shelx_refln_list_code          4 
_shelx_F_calc_maximum      220.77 
_exptl_crystal_F_000       656.00 
_reflns_d_resolution_high  0.8184 
 
loop_ 
 _symmetry_equiv_pos_as_xyz 
 'x, y, z' 
 '-x, -y, -z' 
 
_cell_length_a     8.3179 
_cell_length_b     9.5733 
_cell_length_c    16.8451 
_cell_angle_alpha  91.292 
_cell_angle_beta   98.604 
_cell_angle_gamma 107.589 
 
_shelx_F_squared_multiplier     1.000 
 
loop_ 
 _refln_index_h 
 _refln_index_k 
 _refln_index_l 
 _refln_F_squared_calc 
 _refln_F_squared_meas 
 _refln_F_squared_sigma 
 _refln_observed_status 
   1   0   0     2152.30     2034.70     66.32 o 
   2   0   0      146.10      117.04      4.46 o 
   4   0   0     1923.57     2122.35     62.66 o 
   5   0   0      901.75      915.58     28.70 o 
   6   0   0     1425.97     1464.45     31.31 o 
   7   0   0       11.99        8.44      1.51 o 
   8   0   0        2.23        4.98      1.64 o 
   9   0   0      121.03      126.17      5.99 o 
  -9   1   0      236.90      228.81      6.55 o 
  -8   1   0        0.58        2.82      2.80 o 
  -7   1   0      571.64      628.62     14.11 o 
  -6   1   0      403.29      450.49     11.13 o 
  -5   1   0      274.11      252.25      9.48 o 
  -4   1   0      775.73      821.58     25.27 o 
  -2   1   0     3596.65     3383.25     80.98 o 
  -1   1   0     1151.74     1113.15     26.29 o 
   0   1   0     1361.54     1320.17     25.62 o 
   1   1   0       51.65       67.91      2.13 o 
   2   1   0     1651.05     1580.59     30.79 o 
   3   1   0      584.69      645.07     12.37 o 
   4   1   0      229.45      263.67      9.41 o 
   5   1   0       87.34       79.24      3.14 o 
   6   1   0       13.91       17.50      2.05 o 
   7   1   0      866.44      884.98     16.61 o 
   8   1   0      153.57      157.04      7.47 o 
  -9   2   0      366.89      370.92      8.03 o 
  -8   2   0      635.16      590.37     10.53 o 
  -7   2   0        0.37        0.90      1.20 o 
  -6   2   0        0.95        3.51      1.94 o 
  -5   2   0      484.55      539.22     17.75 o 
  -4   2   0     2015.60     2016.18     59.54 o 
  -3   2   0     1046.79     1082.21     37.31 o 
  -2   2   0      522.70      440.08     10.77 o 
  -1   2   0     3820.87     3724.05     71.92 o 
   0   2   0      570.56      565.79     11.41 o 
   1   2   0     7295.92     6953.53    184.84 o 
   2   2   0      169.00      153.68      4.61 o 
   3   2   0      889.34     1035.90     17.17 o 
   4   2   0     1058.51     1010.69     18.35 o 
   5   2   0      155.22      152.85      3.30 o 
   6   2   0      124.25      110.42      2.66 o 
  -9   3   0      381.41      369.08      8.06 o 
  -8   3   0       53.76       77.22      2.79 o 
  -7   3   0       83.50       94.55      3.07 o 
  -6   3   0      402.08      394.15     14.25 o 
  -5   3   0      407.68      381.63     13.21 o 
  -4   3   0     1477.58     1586.40     29.68 o 
  -3   3   0      245.41      300.29     11.50 o 
  -2   3   0      876.24      903.90     21.86 o 
  -1   3   0     5259.46     4991.72     96.53 o 
   0   3   0       51.59       73.40      2.37 o 
   1   3   0      806.99      837.94     20.74 o 
   2   3   0       44.30       56.19      3.69 o 
   3   3   0     1475.18     1502.62     21.44 o 
   4   3   0       76.87       78.22      2.05 o 
   5   3   0      224.34      200.43      2.90 o 
   6   3   0      374.62      356.41      6.06 o 
   7   3   0       91.87       93.03      4.15 o 
  -9   4   0        0.06        1.07      1.44 o 
  -8   4   0       57.39       60.12      2.53 o 
  -7   4   0       19.44       22.67      1.20 o 
  -6   4   0      499.28      461.79     13.09 o 
  -5   4   0      235.77      268.30      6.15 o 
  -4   4   0     1515.66     1579.33     29.74 o 
  -3   4   0     1342.22     1264.41     31.26 o 
  -2   4   0     2530.65     2354.11     45.57 o 
  -1   4   0     1146.84     1159.53     20.11 o 
   0   4   0      494.20      441.96      9.26 o 
   1   4   0     1484.64     1627.04     39.71 o 
   2   4   0       24.12       39.41      1.71 o 
   3   4   0      657.76      602.27      8.50 o 
   4   4   0        7.58        6.16      1.24 o 
   5   4   0      866.42      940.08     12.28 o 
   6   4   0      910.76      916.62     15.44 o 
   7   4   0       10.06        6.49      1.87 o 
  -9   5   0      344.53      326.18      9.49 o 
  -8   5   0      648.87      637.77      9.04 o 
  -7   5   0        3.37        2.05      0.75 o 
  -6   5   0     1124.16     1151.92     19.56 o 
  -5   5   0      328.69      321.24      7.22 o 
  -4   5   0      395.30      373.15     10.58 o 
  -3   5   0       96.62       92.67      9.29 o 
  -2   5   0      827.37      875.98     26.24 o 
  -1   5   0      644.33      705.95     11.53 o 
   0   5   0      493.25      466.21     10.54 o 
   1   5   0       44.40       52.84      2.47 o 
   2   5   0       81.71       73.18      2.19 o 
   3   5   0       34.83       33.14      1.81 o 
   4   5   0     1269.24     1280.61     19.74 o 
   5   5   0      283.07      316.47      5.66 o 
   6   5   0       11.23       11.09      1.94 o 
  -9   6   0       37.00       43.89      2.01 o 
  -8   6   0       90.42       72.20      2.24 o 
  -7   6   0       56.85       68.26      2.36 o 
  -6   6   0      570.06      591.41      9.78 o 
  -5   6   0       57.21       70.32      3.44 o 
  -4   6   0      616.77      585.82     12.20 o 
  -3   6   0       30.36       34.13      2.87 o 
  -2   6   0     2761.85     2789.20     82.54 o 
  -1   6   0       58.74       49.49      2.52 o 
   0   6   0     1980.64     1987.19     51.88 o 
   1   6   0      134.25      125.26      4.08 o 
   2   6   0      282.04      286.76      5.76 o 
   3   6   0      240.71      239.76      5.21 o 
   4   6   0       19.24       19.35      1.60 o 
   5   6   0       13.28       14.26      1.30 o 
   6   6   0       43.45       59.85      3.14 o 
  -9   7   0      292.16      297.50      8.14 o 
  -8   7   0      239.48      219.75      4.18 o 
  -7   7   0       59.67       65.31      2.40 o 
  -6   7   0      942.44      966.99     19.66 o 
  -5   7   0     1208.20     1214.99     23.53 o 
  -4   7   0     1931.87     1912.97     56.69 o 
  -3   7   0      223.16      237.46     11.59 o 
  -2   7   0        4.80        8.46      2.98 o 
  -1   7   0        0.27        0.39      2.31 o 
   0   7   0      209.95      201.84      6.72 o 
   1   7   0       16.52       18.31      1.62 o 
   2   7   0        3.03        3.80      1.02 o 
   3   7   0      271.14      269.28      5.72 o 
   4   7   0       22.63       25.07      1.65 o 
   5   7   0        8.11        4.63      2.07 o 
  -8   8   0        1.34        0.67      0.95 o 
  -7   8   0       12.97       11.81      1.52 o 
  -6   8   0        0.40        0.32      2.09 o 
  -5   8   0      763.10      788.90     14.26 o 
  -4   8   0     2054.66     2004.40     31.67 o 
  -3   8   0        3.67        4.85      1.25 o 
  -2   8   0      413.78      391.84      6.13 o 
  -1   8   0       40.53       38.72      1.70 o 
   0   8   0      212.15      209.45      4.21 o 
   1   8   0      260.44      266.09      4.92 o 
   2   8   0       76.17       77.69      2.67 o 
   3   8   0        0.02        0.20      1.21 o 
   4   8   0       66.69       63.44      3.65 o 
  -8   9   0        7.75       12.14      2.64 o 
  -7   9   0        3.53        6.23      1.29 o 
  -6   9   0      221.43      208.08      5.25 o 
  -5   9   0      245.58      239.73      7.20 o 
  -4   9   0      279.43      267.45      5.76 o 
  -3   9   0       61.85       63.20      2.50 o 
  -2   9   0      304.71      299.12      5.78 o 
  -1   9   0       13.41       13.97      1.47 o 
   0   9   0        4.51        8.83      1.54 o 
   1   9   0       58.41       54.31      2.08 o 
   2   9   0      419.06      409.73      9.29 o 
   3   9   0       73.37       76.56      5.92 o 
  -7  10   0      121.72      130.21      3.16 o 
  -6  10   0       20.49       23.58      2.14 o 
  -5  10   0       81.32       80.49      3.80 o 
  -4  10   0       20.32       22.13      2.38 o 
  -3  10   0       87.64       84.12      3.63 o 
  -2  10   0       14.62       14.65      2.02 o 
  -1  10   0      330.45      355.98      7.50 o 
   0  10   0      333.59      336.94      6.06 o 
   1  10   0        1.69        3.02      1.14 o 
   2  10   0       14.05       14.15      1.94 o 
  -6  11   0       19.35       18.70      1.94 o 
  -5  11   0      288.75      311.45      7.78 o 
  -4  11   0      126.24      142.97      8.95 o 
  -3  11   0      114.51      119.83      6.43 o 
  -2  11   0      112.38      114.24      6.19 o 
  -1  11   0      177.32      185.59      7.99 o 
   1 -11   1       40.80       39.68      2.27 o 
   2 -11   1      265.27      259.66     10.86 o 
   3 -11   1       60.81       75.49      4.95 o 
   4 -11   1      351.09      395.48     15.09 o 
   5 -11   1        5.53        8.22      1.39 o 
  -2 -10   1       54.53       53.81      3.11 o 
  -1 -10   1       80.28       87.29      2.76 o 
   0 -10   1        0.01        0.48      1.03 o 
   1 -10   1      775.91      782.68     14.61 o 
   2 -10   1        5.80        6.10      1.10 o 
   3 -10   1      137.67      142.74      4.03 o 
   4 -10   1       14.53       17.77      1.74 o 
   5 -10   1       42.33       44.52      2.80 o 
   6 -10   1      155.63      154.17      5.00 o 
   7 -10   1       28.50       30.45      2.04 o 
  -3  -9   1        0.01        1.86      1.24 o 
  -2  -9   1       91.71       98.87      4.02 o 
  -1  -9   1      223.69      207.49      4.34 o 
   0  -9   1      224.43      213.35      4.58 o 
   1  -9   1      283.91      251.21      5.64 o 
   2  -9   1      827.88      755.68     11.54 o 
   3  -9   1      116.59      108.10      3.29 o 
   4  -9   1       16.58       15.18      2.45 o 
   5  -9   1      138.45      136.57      4.20 o 
   6  -9   1      398.89      414.10      8.66 o 
   7  -9   1       35.31       31.63      1.72 o 
   8  -9   1      252.70      249.19     10.32 o 
  -4  -8   1       56.70       48.67      3.13 o 
  -3  -8   1       45.88       45.04      2.04 o 
  -2  -8   1       20.60       19.93      1.20 o 
  -1  -8   1      695.99      687.45     10.28 o 
   0  -8   1        0.00        0.96      1.05 o 
   1  -8   1        0.19        0.67      1.00 o 
   2  -8   1       26.64       25.63      1.37 o 
   3  -8   1       40.94       34.50      2.03 o 
   4  -8   1      124.70      122.50      3.18 o 
   5  -8   1        8.65        8.65      1.69 o 
   6  -8   1      617.58      621.74     13.06 o 
   7  -8   1      100.10      106.79      3.27 o 
   8  -8   1        0.00       -0.01      0.98 o 
  -5  -7   1        9.36       11.97      1.42 o 
  -4  -7   1       18.39       18.81      1.55 o 
  -3  -7   1       42.56       40.82      2.23 o 
  -2  -7   1     1723.15     1729.83     19.88 o 
  -1  -7   1        0.09        4.13      1.19 o 
   0  -7   1      477.04      445.35     12.09 o 
   1  -7   1        1.07        2.50      1.91 o 
   2  -7   1      985.80      938.72     34.62 o 
   3  -7   1     1353.11     1336.03     47.57 o 
   4  -7   1        1.33        4.79      1.91 o 
   5  -7   1      167.17      164.09      4.88 o 
   6  -7   1       22.73       25.29      2.52 o 
   7  -7   1      114.08      121.18      3.50 o 
   8  -7   1        0.65       -0.11      0.88 o 
   9  -7   1      235.98      255.95     10.72 o 
  -6  -6   1       70.69       55.11      2.49 o 
  -5  -6   1       98.06      100.41      3.38 o 
  -4  -6   1        0.46        2.30      1.44 o 
  -3  -6   1      329.94      343.35      6.73 o 
  -2  -6   1       60.11       46.54      2.15 o 
  -1  -6   1      553.11      558.23     37.00 o 
   0  -6   1      193.01      177.87      6.10 o 
   1  -6   1       12.00       11.94      2.74 o 
   2  -6   1      228.16      223.02     14.37 o 
   3  -6   1      105.12      119.00      9.10 o 
   4  -6   1      733.67      716.33     14.61 o 
   5  -6   1       22.40       21.30      2.11 o 
   6  -6   1       44.56       47.48      1.77 o 
   7  -6   1      875.54      842.24     14.31 o 
   8  -6   1        0.45        2.07      1.30 o 
   9  -6   1       13.77       10.82      1.26 o 
  -6  -5   1      310.18      305.32      9.57 o 
  -5  -5   1      321.32      345.40      6.08 o 
  -4  -5   1      117.74      124.65      6.62 o 
  -3  -5   1       38.35       37.62      1.89 o 
  -2  -5   1        0.00       -0.72      0.86 o 
  -1  -5   1      463.65      440.54     13.21 o 
   0  -5   1     3029.05     2968.01     84.85 o 
   1  -5   1      223.97      229.83      4.51 o 
   2  -5   1       43.85       45.56      3.28 o 
   3  -5   1       15.40       14.81      1.88 o 
   4  -5   1     3473.64     3412.25     81.67 o 
   5  -5   1      143.97      133.50      3.81 o 
   6  -5   1      104.45      101.66      2.17 o 
   7  -5   1      179.04      195.70      2.99 o 
   8  -5   1      378.57      367.89      6.38 o 
   9  -5   1        2.02        2.16      1.04 o 
  -7  -4   1      117.32      104.54      3.13 o 
  -6  -4   1     1411.75     1487.60     21.88 o 
  -5  -4   1      700.73      698.67     10.72 o 
  -4  -4   1      643.46      607.78     11.47 o 
  -3  -4   1     3946.48     4024.50     50.18 o 
  -2  -4   1      412.89      456.82     10.12 o 
  -1  -4   1       29.84       38.51      1.98 o 
   0  -4   1      344.12      321.60      7.02 o 
   1  -4   1     5328.47     5263.82     87.86 o 
   2  -4   1      186.77      199.79      4.84 o 
   3  -4   1      272.72      272.31     12.08 o 
   4  -4   1     2591.78     2625.05     48.70 o 
   5  -4   1       71.55       64.35      3.52 o 
   6  -4   1      271.17      266.91      4.39 o 
   7  -4   1        3.26        3.42      0.72 o 
   8  -4   1       73.48       70.08      3.26 o 
   9  -4   1        1.29        2.64      1.52 o 
  -7  -3   1       55.99       57.21      3.48 o 
  -6  -3   1      167.55      168.57      3.64 o 
  -5  -3   1       87.50      100.49      2.40 o 
  -4  -3   1      426.28      413.61      7.01 o 
  -3  -3   1      206.58      220.20      3.96 o 
  -2  -3   1      391.19      380.77      9.48 o 
  -1  -3   1        8.44       17.58      7.94 o 
   0  -3   1     1146.70     1134.69     22.63 o 
   1  -3   1      579.07      606.08     12.44 o 
   2  -3   1     1157.77     1265.70     30.35 o 
   3  -3   1     1738.42     1784.86     61.51 o 
   4  -3   1      852.56      831.17     19.38 o 
   5  -3   1       12.88       16.42      2.44 o 
   6  -3   1       83.50       81.04      3.61 o 
   7  -3   1     1431.34     1465.76     23.31 o 
   8  -3   1      498.89      463.18     10.05 o 
   9  -3   1      281.76      328.15      7.34 o 
  -7  -2   1       12.76       10.77      2.09 o 
  -6  -2   1      153.95      153.76      3.51 o 
  -5  -2   1      335.07      362.40      6.30 o 
  -4  -2   1      269.13      244.46      6.58 o 
  -3  -2   1       59.85       65.65      1.87 o 
  -2  -2   1     8904.80     8859.29    207.50 o 
  -1  -2   1       38.98       43.09      1.64 o 
   0  -2   1      742.95      775.96     15.47 o 
   1  -2   1     2077.76     1990.66     38.64 o 
   2  -2   1      901.86      911.53     21.80 o 
   3  -2   1       16.89       18.80      2.01 o 
   4  -2   1        0.01       -0.94      1.04 o 
   5  -2   1      238.52      268.74     10.05 o 
   6  -2   1      122.25      138.99      4.84 o 
   7  -2   1      109.09      109.08      3.34 o 
   8  -2   1      100.10       86.24      2.97 o 
   9  -2   1       98.91       97.02      3.34 o 
  -8  -1   1       60.95       62.40      5.02 o 
  -7  -1   1      844.69      884.34     20.10 o 
  -6  -1   1       20.66       21.05      1.29 o 
  -5  -1   1       21.81       20.17      2.48 o 
  -4  -1   1      217.60      252.53      7.59 o 
  -3  -1   1     1792.95     1775.43     32.83 o 
  -2  -1   1    10792.32    10146.50    237.06 o 
  -1  -1   1       90.08       86.45      2.64 o 
   0  -1   1       10.58        4.22      1.61 o 
   1  -1   1        3.64        0.84      0.97 o 
   2  -1   1     1296.79     1259.57     30.38 o 
   4  -1   1        1.20        2.17      1.27 o 
   5  -1   1      165.01      167.99      7.13 o 
   6  -1   1     1239.03     1190.13     25.89 o 
   7  -1   1      752.30      757.96     13.03 o 
   8  -1   1      295.06      284.96      6.99 o 
   9  -1   1        5.68        8.42      1.84 o 
  -9   0   1       50.00       42.26      3.71 o 
  -8   0   1       37.92       42.99      3.16 o 
  -7   0   1       22.45       26.08      1.93 o 
  -6   0   1     1678.59     1649.80     34.94 o 
  -5   0   1       78.88       73.52      4.22 o 
  -4   0   1     1327.88     1424.05     42.58 o 
  -2   0   1      452.19      388.89      7.82 o 
   0   0   1        0.12        0.64      0.33 o 
   4   0   1       23.87       31.14      2.34 o 
   5   0   1       82.82       72.85      4.28 o 
   6   0   1     1707.82     1702.27     36.04 o 
   7   0   1     1071.17     1085.31     17.72 o 
   8   0   1      301.47      292.80      6.94 o 
   9   0   1       70.08       47.85      3.71 o 
  -9   1   1      180.10      190.11      9.33 o 
  -8   1   1      323.61      333.93      6.74 o 
  -7   1   1       55.88       62.39      2.57 o 
  -6   1   1       32.71       32.15      2.46 o 
  -5   1   1      143.86      168.37      6.96 o 
  -4   1   1      815.05      855.49     26.16 o 
  -3   1   1        3.44        3.51      1.07 o 
  -2   1   1       39.65       49.39      1.75 o 
  -1   1   1        7.52        5.60      0.53 o 
   0   1   1       59.53       59.67      1.47 o 
   1   1   1      214.58      162.78      4.30 o 
   2   1   1     2108.59     1928.92     45.63 o 
   3   1   1     2000.98     1947.30     36.01 o 
   4   1   1      462.38      462.85     15.17 o 
   5   1   1       57.37       61.07      2.85 o 
   6   1   1      166.29      167.79      4.18 o 
   7   1   1      253.37      268.38      5.73 o 
   8   1   1      886.97      890.34     27.34 o 
  -9   2   1      163.72      147.65      7.13 o 
  -8   2   1      364.93      344.62      6.92 o 
  -7   2   1       99.50      105.56      3.27 o 
  -6   2   1       21.57       26.33      3.18 o 
  -5   2   1        2.67        2.98      1.57 o 
  -4   2   1      434.83      460.47     11.03 o 
  -3   2   1     1356.47     1258.00     43.29 o 
  -2   2   1       34.16       35.06      1.22 o 
  -1   2   1      565.03      517.98     10.56 o 
   0   2   1     4570.43     4427.13    111.99 o 
   1   2   1      496.06      436.11      9.01 o 
   2   2   1      278.74      288.54      8.62 o 
   3   2   1     7925.78     8666.11    203.10 o 
   4   2   1       26.16       19.41      1.38 o 
   5   2   1       80.33       71.49      2.63 o 
   6   2   1      134.33      130.02      3.47 o 
  -9   3   1      121.37      112.04      4.08 o 
  -8   3   1        0.00        1.63      1.22 o 
  -7   3   1       17.75       19.26      1.14 o 
  -6   3   1        0.09       -0.47      1.71 o 
  -5   3   1       79.92       91.91      3.37 o 
  -4   3   1      545.47      565.51     11.14 o 
  -3   3   1      216.29      205.60      8.48 o 
  -2   3   1       27.97       31.30      1.40 o 
  -1   3   1      256.85      282.84      6.22 o 
   0   3   1      577.02      614.28     12.63 o 
   1   3   1     1415.45     1281.29     31.27 o 
   2   3   1      203.73      224.43      4.89 o 
   3   3   1        0.05        1.26      0.76 o 
   4   3   1      149.76      149.80      3.40 o 
   5   3   1       48.84       53.59      1.53 o 
   6   3   1      103.26      114.21      2.62 o 
   7   3   1        1.20        3.08      1.61 o 
  -9   4   1        6.02        9.38      1.74 o 
  -8   4   1       12.46       12.40      1.24 o 
  -7   4   1     1282.41     1295.69     13.72 o 
  -6   4   1       38.12       48.00      3.11 o 
  -5   4   1      852.57      893.28     22.03 o 
  -4   4   1     2202.00     2110.14     63.75 o 
  -3   4   1      137.70      127.88      4.64 o 
  -2   4   1      499.02      477.37     10.05 o 
  -1   4   1      744.82      712.97     12.71 o 
   0   4   1      118.39      121.86      3.45 o 
   1   4   1     2890.92     2901.94     89.09 o 
   2   4   1     2507.85     2526.34     40.34 o 
   3   4   1     1051.78     1026.88     13.68 o 
   4   4   1      434.16      441.23      7.32 o 
   5   4   1      105.63      102.36      2.35 o 
   6   4   1       52.51       42.34      2.02 o 
   7   4   1        0.44        1.37      1.28 o 
  -9   5   1        9.84       17.96      1.48 o 
  -8   5   1       69.55       70.28      1.97 o 
  -7   5   1      253.82      222.55      3.18 o 
  -6   5   1      144.00      151.45      4.13 o 
  -5   5   1       56.51       61.73      2.51 o 
  -4   5   1       11.60       13.02      5.03 o 
  -3   5   1       35.06       35.92      2.52 o 
  -2   5   1       72.51       80.39      2.47 o 
  -1   5   1     3580.09     3593.92     53.97 o 
   0   5   1      587.29      556.35     18.37 o 
   1   5   1     2246.34     2253.66     36.31 o 
   2   5   1      613.74      591.19      9.10 o 
   3   5   1     1869.23     1862.11     28.25 o 
   4   5   1        5.46        3.99      1.22 o 
   5   5   1     2245.33     2334.05     32.51 o 
   6   5   1       15.08       17.03      1.19 o 
  -9   6   1      289.87      275.78      7.47 o 
  -8   6   1      318.39      294.10      5.47 o 
  -7   6   1     1962.31     1934.75     28.38 o 
  -6   6   1     4453.52     4539.24     64.71 o 
  -5   6   1      548.70      522.93     13.15 o 
  -4   6   1      128.17      124.61      4.89 o 
  -3   6   1      320.75      309.47      9.56 o 
  -2   6   1      170.74      181.12      5.26 o 
  -1   6   1       66.63       78.27      3.11 o 
   0   6   1      418.56      421.56     10.63 o 
   1   6   1      113.98      120.46      2.93 o 
   2   6   1       20.65       19.13      1.59 o 
   3   6   1      102.78      102.99      3.16 o 
   4   6   1       36.18       37.95      2.65 o 
   5   6   1        0.64        2.72      1.00 o 
   6   6   1      415.92      438.49      9.32 o 
  -9   7   1      115.51      125.69      4.08 o 
  -8   7   1      117.95      111.75      2.25 o 
  -7   7   1      445.24      459.01      7.93 o 
  -6   7   1     1119.48     1137.54     18.97 o 
  -5   7   1      504.53      521.54     11.35 o 
  -4   7   1     1008.69      999.94     23.68 o 
  -3   7   1       56.40       71.00      5.79 o 
  -2   7   1       50.39       53.70      3.56 o 
  -1   7   1      124.52      119.45      5.34 o 
   0   7   1      662.16      654.24     13.75 o 
   1   7   1      212.27      208.17      7.49 o 
   2   7   1      736.36      759.89     10.17 o 
   3   7   1       66.02       66.16      2.65 o 
   4   7   1      229.49      224.77      4.41 o 
   5   7   1        1.40        1.53      0.75 o 
  -8   8   1      116.56      121.91      2.71 o 
  -7   8   1        4.78        4.91      1.43 o 
  -6   8   1       11.07       13.81      1.90 o 
  -5   8   1      790.33      827.13     14.19 o 
  -4   8   1       16.88       13.49      1.57 o 
  -3   8   1      358.56      338.53      6.00 o 
  -2   8   1      191.96      197.81      3.89 o 
  -1   8   1      525.36      507.64      7.94 o 
   0   8   1        7.31        4.46      1.46 o 
   1   8   1     1567.62     1609.09     22.03 o 
   2   8   1      239.53      245.86      5.06 o 
   3   8   1      693.36      675.37     11.02 o 
   4   8   1       46.98       45.27      3.08 o 
  -8   9   1        2.49        1.81      0.85 o 
  -7   9   1      155.64      159.98      3.98 o 
  -6   9   1      151.99      156.85      4.40 o 
  -5   9   1      703.98      717.72     17.25 o 
  -4   9   1       25.56       25.65      1.85 o 
  -3   9   1       15.70       14.14      1.55 o 
  -2   9   1      776.09      719.25     10.57 o 
  -1   9   1      307.12      307.97      7.09 o 
   0   9   1        2.63        6.93      3.94 o 
   1   9   1      139.53      136.78      3.61 o 
   2   9   1       37.25       33.55      2.26 o 
   3   9   1        1.20        3.65      1.74 o 
  -7  10   1      626.05      619.18     10.76 o 
  -6  10   1        3.70        3.53      1.49 o 
  -5  10   1      520.68      527.24     12.92 o 
  -4  10   1       13.49       12.16      1.90 o 
  -3  10   1      136.92      143.77      9.74 o 
  -2  10   1      258.80      267.54      7.79 o 
  -1  10   1     1373.95     1389.60     21.32 o 
   0  10   1      477.83      477.91      8.07 o 
   1  10   1       49.77       50.58      2.15 o 
   2  10   1       32.93       28.57      2.31 o 
  -6  11   1       26.96       23.12      2.04 o 
  -5  11   1        9.89       11.26      1.59 o 
  -4  11   1        0.17       -1.15      1.15 o 
  -3  11   1      172.57      165.09      7.90 o 
  -2  11   1     1090.09     1073.10     44.37 o 
  -1  11   1       97.43      104.02      4.33 o 
   1 -11   2       11.99       15.35      1.66 o 
   2 -11   2       64.94       67.19      4.48 o 
   3 -11   2        4.75        6.22      2.27 o 
   4 -11   2       48.74       52.45      2.45 o 
   5 -11   2        7.57        9.24      1.49 o 
  -2 -10   2       60.07       67.06      3.45 o 
  -1 -10   2      349.84      344.15      9.76 o 
   0 -10   2      459.28      461.80      7.86 o 
   1 -10   2      104.84      100.02      2.73 o 
   2 -10   2      131.49      126.73      3.93 o 
   3 -10   2        7.05        8.01      1.39 o 
   4 -10   2      669.50      671.15     13.16 o 
   5 -10   2      651.69      675.79     15.90 o 
   6 -10   2      321.37      355.89     10.61 o 
   7 -10   2        6.35        5.34      1.00 o 
  -3  -9   2       40.81       35.46      4.52 o 
  -2  -9   2      674.98      628.88     14.27 o 
  -1  -9   2      217.41      215.18      5.76 o 
   0  -9   2        3.11        1.73      1.05 o 
   1  -9   2       85.31       89.59      2.61 o 
   2  -9   2      287.54      267.50      5.03 o 
   3  -9   2       27.47       27.87      1.88 o 
   4  -9   2      150.77      142.05      3.84 o 
   5  -9   2      913.22      949.37     18.05 o 
   6  -9   2       84.74       91.06      3.25 o 
   7  -9   2      298.31      299.93      7.08 o 
  -4  -8   2       16.39       15.35      1.64 o 
  -3  -8   2        5.39        5.62      1.27 o 
  -2  -8   2       31.59       28.25      1.38 o 
  -1  -8   2       20.04       17.32      1.40 o 
   0  -8   2       41.84       39.64      2.04 o 
   1  -8   2        0.02        0.46      0.90 o 
   2  -8   2      345.40      343.60      6.34 o 
   3  -8   2       32.29       32.94      1.73 o 
   4  -8   2      239.24      230.41      4.16 o 
   5  -8   2      454.11      462.28     10.38 o 
   6  -8   2      652.48      692.65     16.98 o 
   7  -8   2       67.65       67.04      2.91 o 
   8  -8   2       22.93       24.08      2.30 o 
  -5  -7   2      285.33      274.78      8.33 o 
  -4  -7   2      237.44      241.17      5.75 o 
  -3  -7   2       34.54       38.27      2.16 o 
  -2  -7   2      119.38      114.97      2.50 o 
  -1  -7   2      219.36      239.98     10.63 o 
   0  -7   2        0.55        0.47      1.55 o 
   1  -7   2      372.00      374.60     16.02 o 
   2  -7   2      409.46      408.42     17.30 o 
   3  -7   2     1868.43     1808.52     62.93 o 
   4  -7   2      385.76      358.10      9.97 o 
   5  -7   2       27.98       25.21      2.12 o 
   6  -7   2     1132.38     1133.36     16.49 o 
   7  -7   2      328.00      372.12      8.25 o 
   8  -7   2       66.34       70.51      1.71 o 
   9  -7   2        0.76       -0.94      2.51 o 
  -6  -6   2        0.21       -0.44      0.90 o 
  -5  -6   2       93.50       90.47      2.66 o 
  -4  -6   2       24.07       28.53      1.99 o 
  -3  -6   2      211.15      226.35      4.19 o 
  -2  -6   2       52.29       48.58      2.55 o 
  -1  -6   2      174.94      197.99      5.45 o 
   0  -6   2       14.38       24.01      2.10 o 
   1  -6   2     2079.95     2071.80     52.87 o 
   2  -6   2      808.51      799.39     37.98 o 
   3  -6   2        0.02        0.19      1.06 o 
   4  -6   2       48.45       48.48      2.81 o 
   5  -6   2      378.74      360.76      9.66 o 
   6  -6   2      661.84      660.16     10.08 o 
   7  -6   2       14.88       16.98      1.18 o 
   8  -6   2      153.46      142.44      2.79 o 
   9  -6   2        0.42        0.07      2.19 o 
  -7  -5   2        2.66        0.55      0.59 o 
  -6  -5   2        3.95        2.70      0.71 o 
  -5  -5   2       41.30       51.32      2.26 o 
  -4  -5   2      304.81      293.04      6.97 o 
  -3  -5   2      758.64      779.17     12.82 o 
  -2  -5   2      351.01      365.58      7.05 o 
  -1  -5   2       47.26       38.83      2.15 o 
   0  -5   2       19.66       19.54      1.47 o 
   1  -5   2        8.87       13.58      1.28 o 
   2  -5   2      972.71     1021.97     20.82 o 
   3  -5   2      759.43      623.50     20.12 o 
   4  -5   2        4.84        6.02      1.25 o 
   5  -5   2      104.19      106.84      3.36 o 
   6  -5   2      263.61      238.85      3.55 o 
   7  -5   2        1.63        1.91      0.66 o 
   8  -5   2      437.64      490.20      9.62 o 
   9  -5   2      249.44      246.48      7.98 o 
  -7  -4   2       79.39       70.95      2.12 o 
  -6  -4   2      140.67      131.79      3.01 o 
  -5  -4   2      854.82      824.17     12.46 o 
  -4  -4   2       45.91       48.25      2.40 o 
  -3  -4   2       89.09      100.03      2.26 o 
  -2  -4   2       52.49       58.05      2.65 o 
  -1  -4   2      105.22      127.38      3.72 o 
   0  -4   2        2.26        5.32      1.03 o 
   1  -4   2      860.61      814.96     14.49 o 
   2  -4   2       36.47       39.30      1.92 o 
   3  -4   2        1.82        4.67      2.73 o 
   4  -4   2     1053.80     1110.62     21.39 o 
   5  -4   2        4.09        5.97      3.28 o 
   6  -4   2      454.87      463.66      6.56 o 
   7  -4   2       30.94       29.21      1.30 o 
   8  -4   2      633.22      623.10     12.75 o 
   9  -4   2        9.26       10.11      2.06 o 
  -8  -3   2        0.07        0.43      1.40 o 
  -7  -3   2      188.96      189.90      3.89 o 
  -6  -3   2       52.48       46.00      1.53 o 
  -5  -3   2     1118.95     1073.93     14.31 o 
  -4  -3   2     1013.92     1034.56     14.50 o 
  -3  -3   2        0.07        1.61      0.68 o 
  -2  -3   2      393.21      446.26     12.81 o 
  -1  -3   2     4398.17     4223.42    153.77 o 
   0  -3   2        8.17        7.61      1.35 o 
   1  -3   2     1823.82     1712.24     33.69 o 
   2  -3   2      568.03      594.08     14.83 o 
   3  -3   2     2135.99     1952.26     51.80 o 
   4  -3   2     6851.52     7141.72    156.94 o 
   5  -3   2      634.56      579.73     19.24 o 
   6  -3   2      262.72      250.79      8.11 o 
   7  -3   2       11.40       18.24      1.63 o 
   8  -3   2       54.08       56.77      2.96 o 
   9  -3   2       39.44       36.61      2.32 o 
  -7  -2   2       10.69        8.37      1.11 o 
  -6  -2   2       73.39       70.81      1.78 o 
  -5  -2   2      616.66      625.48     11.64 o 
  -4  -2   2       24.03       28.98      1.61 o 
  -3  -2   2     1669.67     1675.41     30.71 o 
  -2  -2   2     2023.35     2131.05     53.38 o 
  -1  -2   2      598.27      513.23     10.61 o 
   0  -2   2    22752.21    22329.32    429.98 o 
   1  -2   2      696.05      649.21     13.09 o 
   2  -2   2     6105.96     5608.25    189.79 o 
   3  -2   2      532.87      429.50     10.28 o 
   4  -2   2     1565.78     1780.30     53.03 o 
   5  -2   2      281.83      313.21     11.46 o 
   6  -2   2       24.88       21.21      2.25 o 
   7  -2   2        4.54        6.11      1.33 o 
   8  -2   2      112.53      103.18      3.83 o 
   9  -2   2       13.19       11.51      1.73 o 
  -8  -1   2        1.91       -1.64      2.51 o 
  -7  -1   2     1219.88     1258.69     27.52 o 
  -6  -1   2       74.68       80.75      1.97 o 
  -5  -1   2      655.82      627.08     31.57 o 
  -4  -1   2      943.73     1051.07     24.06 o 
  -3  -1   2     1741.64     1931.58     35.71 o 
  -2  -1   2       31.75       24.09      2.54 o 
  -1  -1   2     5840.93     5688.53    109.56 o 
   0  -1   2     3655.67     3493.36     84.94 o 
   1  -1   2       78.06       61.87      2.88 o 
   2  -1   2      307.75      231.49      6.00 o 
   3  -1   2      951.75     1016.83     30.54 o 
   4  -1   2     1059.50     1200.53     36.35 o 
   5  -1   2      228.73      226.94      8.98 o 
   6  -1   2     1217.80     1232.13     26.78 o 
   7  -1   2     1666.07     1730.79     27.14 o 
   8  -1   2        1.58        2.60      1.51 o 
   9  -1   2       40.07       36.63      3.51 o 
  -9   0   2        4.07        4.45      2.48 o 
  -8   0   2       42.37       54.80      4.85 o 
  -7   0   2       12.95       16.16      2.65 o 
  -6   0   2       65.09       66.37      3.23 o 
  -5   0   2      147.50      184.81      7.53 o 
  -4   0   2     2301.69     2493.58     55.48 o 
  -3   0   2     3289.59     3174.18    107.65 o 
  -2   0   2    15790.85    15712.60    368.07 o 
  -1   0   2       14.04       10.41      1.04 o 
   0   0   2      343.53      364.88      9.06 o 
   1   0   2     1505.33     1310.07     44.66 o 
   3   0   2      850.39      734.59     22.45 o 
   4   0   2       46.22       52.66      3.25 o 
   5   0   2        1.43        2.61      1.74 o 
   6   0   2      202.00      204.82      5.27 o 
   7   0   2       31.45       35.50      2.95 o 
   8   0   2        0.02        1.41      2.22 o 
  -9   1   2      131.71      111.68      8.00 o 
  -8   1   2      355.07      356.64      7.97 o 
  -7   1   2        5.53        8.46      1.58 o 
  -6   1   2        0.00        1.40      1.27 o 
  -5   1   2      101.62      129.03      5.66 o 
  -4   1   2      198.92      234.86      6.06 o 
  -3   1   2    10337.18    11069.52    373.44 o 
  -2   1   2      128.34      107.73      4.59 o 
  -1   1   2       23.42       44.33      1.73 o 
   0   1   2      321.42      276.26      8.18 o 
   1   1   2    15760.77    15900.88    371.96 o 
   2   1   2     4277.37     4148.17     76.43 o 
   3   1   2        8.87       14.07      1.34 o 
   4   1   2      569.17      536.11     14.32 o 
   5   1   2      392.66      379.29     13.55 o 
   6   1   2      324.01      293.72      6.08 o 
   7   1   2      122.32      118.73      3.93 o 
   8   1   2      111.90      116.94      6.02 o 
  -9   2   2       61.71       69.52      3.51 o 
  -8   2   2       54.77       45.46      2.72 o 
  -7   2   2        2.99        4.43      1.01 o 
  -6   2   2     1158.52     1134.72     35.40 o 
  -5   2   2      344.15      403.92     10.04 o 
  -4   2   2     1540.21     1602.40     36.07 o 
  -3   2   2       82.46       67.28      3.62 o 
  -2   2   2     3185.11     3272.18     78.60 o 
  -1   2   2     6353.15     6158.97    118.76 o 
   0   2   2      345.82      362.41      7.58 o 
   1   2   2        0.78        4.71      0.96 o 
   2   2   2       10.50        2.67      0.84 o 
   3   2   2      215.15      243.08      4.66 o 
   4   2   2      353.21      382.09      9.16 o 
   5   2   2       61.99       54.78      2.16 o 
   6   2   2      673.20      638.67     21.55 o 
  -9   3   2      600.15      570.30     13.63 o 
  -8   3   2        6.55        6.29      1.74 o 
  -7   3   2       49.66       54.14      2.68 o 
  -6   3   2       14.88       18.70      1.23 o 
  -5   3   2      504.65      497.93     12.26 o 
  -4   3   2      390.23      421.58      8.56 o 
  -3   3   2     1147.73      975.58     35.89 o 
  -2   3   2       14.76       14.57      1.00 o 
  -1   3   2        7.72       10.59      1.83 o 
   0   3   2      765.18      763.23     15.53 o 
   1   3   2     4422.73     4245.04    102.37 o 
   2   3   2     1201.67     1193.88     35.20 o 
   3   3   2      724.97      816.13     16.11 o 
   4   3   2     1221.76     1244.15     17.95 o 
   5   3   2       64.34       60.33      1.59 o 
   6   3   2        4.32        6.48      0.97 o 
   7   3   2        6.82        3.78      1.51 o 
  -9   4   2      270.26      262.26      7.62 o 
  -8   4   2        1.45        6.00      0.88 o 
  -7   4   2        1.34        1.30      0.97 o 
  -6   4   2      183.94      180.09     10.16 o 
  -5   4   2      862.59      827.23     17.88 o 
  -4   4   2      110.35      102.93      3.89 o 
  -3   4   2      662.37      727.34     18.44 o 
  -2   4   2     5120.98     5185.49     99.17 o 
  -1   4   2     1122.37     1200.46     18.54 o 
   0   4   2     2427.71     2257.62     43.88 o 
   1   4   2      109.41      120.79      3.54 o 
   2   4   2        7.38       13.21      1.19 o 
   3   4   2       23.32       22.22      1.77 o 
   4   4   2      261.33      256.34      4.83 o 
   5   4   2      240.57      231.57      3.52 o 
   6   4   2       55.55       44.72      1.94 o 
   7   4   2      184.01      163.42      5.49 o 
  -9   5   2      329.29      328.86      7.85 o 
  -8   5   2      343.93      347.15      6.23 o 
  -7   5   2      131.75      146.86      2.65 o 
  -6   5   2       16.62       19.09      1.92 o 
  -5   5   2       95.74       89.44      3.48 o 
  -4   5   2        0.60        3.77      1.45 o 
  -3   5   2        0.67        0.56      1.26 o 
  -2   5   2       14.37       20.24      1.73 o 
  -1   5   2     1411.91     1444.03     22.39 o 
   0   5   2     1133.80     1157.36     31.44 o 
   1   5   2      144.82      119.99      3.18 o 
   2   5   2      102.94      105.41      2.62 o 
   3   5   2        4.39        5.07      1.17 o 
   4   5   2      994.43      958.54     14.33 o 
   5   5   2      527.10      490.67      7.87 o 
   6   5   2       11.97       17.16      2.03 o 
  -9   6   2       21.95       25.78      1.15 o 
  -8   6   2        1.70        2.56      0.82 o 
  -7   6   2      110.35      115.41      3.10 o 
  -6   6   2     1711.40     1684.24     27.07 o 
  -5   6   2      105.27      102.57      4.07 o 
  -4   6   2      285.94      259.92      7.97 o 
  -3   6   2        9.78        7.98      1.95 o 
  -2   6   2      144.50      167.72      4.99 o 
  -1   6   2      563.46      608.35     13.30 o 
   0   6   2      198.90      200.29      5.28 o 
   1   6   2      425.67      417.58      7.54 o 
   2   6   2        1.59        3.19      0.93 o 
   3   6   2       46.86       48.65      2.30 o 
   4   6   2        0.08       -0.52      1.10 o 
   5   6   2       51.91       49.94      2.05 o 
   6   6   2       88.58       92.50      2.43 o 
  -9   7   2       34.03       39.53      1.48 o 
  -8   7   2      190.80      195.67      3.63 o 
  -7   7   2        2.52        3.51      1.27 o 
  -6   7   2       68.63       76.00      2.85 o 
  -5   7   2       63.03       67.50      2.61 o 
  -4   7   2      306.00      315.99      9.20 o 
  -3   7   2      375.69      359.25     15.65 o 
  -2   7   2       16.92       24.81      4.37 o 
  -1   7   2      104.79      108.22      4.57 o 
   0   7   2       93.38       87.03      4.15 o 
   1   7   2        1.08        1.68      0.96 o 
   2   7   2     1816.18     1836.28     24.98 o 
   3   7   2      634.16      626.04     10.79 o 
   4   7   2      797.94      781.27     11.74 o 
   5   7   2        0.10        0.26      0.99 o 
  -8   8   2      215.64      224.35      4.09 o 
  -7   8   2        0.09       -0.77      1.10 o 
  -6   8   2      356.82      355.70     10.41 o 
  -5   8   2     1538.01     1557.95     24.96 o 
  -4   8   2        2.84        3.44      1.26 o 
  -3   8   2       41.77       43.60      1.91 o 
  -2   8   2      102.89       89.63      2.48 o 
  -1   8   2       14.89       18.11      1.54 o 
   0   8   2      170.33      173.37      4.55 o 
   1   8   2     2548.83     2559.91     34.16 o 
   2   8   2        0.12        0.51      1.19 o 
   3   8   2      229.54      221.20      5.18 o 
   4   8   2       15.76       18.13      1.77 o 
  -8   9   2        1.40        2.12      1.56 o 
  -7   9   2       28.13       29.18      1.62 o 
  -6   9   2       35.39       39.57      2.25 o 
  -5   9   2       33.05       35.51      2.79 o 
  -4   9   2        4.28        6.14      1.69 o 
  -3   9   2      170.26      173.34      5.11 o 
  -2   9   2      741.04      699.25     14.27 o 
  -1   9   2      276.90      274.45      6.58 o 
   0   9   2      105.88      107.76      3.46 o 
   1   9   2       22.15       16.73      1.31 o 
   2   9   2       47.56       47.39      2.21 o 
   3   9   2        8.98        7.50      1.92 o 
  -7  10   2       32.93       35.27      2.21 o 
  -6  10   2        2.48        1.79      1.44 o 
  -5  10   2      443.07      394.06     18.64 o 
  -4  10   2      298.41      279.84      9.05 o 
  -3  10   2      142.41      154.41      5.12 o 
  -2  10   2       69.73       68.46      3.52 o 
  -1  10   2        3.71        6.29      1.23 o 
   0  10   2        3.75        5.60      0.99 o 
   1  10   2        0.07       -0.77      1.16 o 
   2  10   2       39.48       48.52      2.94 o 
  -6  11   2       12.79       14.48      1.71 o 
  -5  11   2       98.84      108.94      2.92 o 
  -4  11   2       11.41       12.08      1.71 o 
  -3  11   2      484.92      490.98     18.16 o 
  -2  11   2       11.00       15.42      2.66 o 
  -1  11   2       69.68       63.79      2.48 o 
   1 -11   3       42.11       34.90      2.20 o 
   2 -11   3        6.80       11.97      2.58 o 
   3 -11   3        2.90        2.41      2.14 o 
   4 -11   3       92.46       98.00      3.39 o 
   5 -11   3       25.54       22.64      1.70 o 
  -2 -10   3       12.09       10.84      1.71 o 
  -1 -10   3      891.62      915.18     19.48 o 
   0 -10   3      125.02      134.29      3.26 o 
   1 -10   3       46.48       54.77      2.48 o 
   2 -10   3       74.94       75.01      3.67 o 
   3 -10   3      681.84      680.47     13.04 o 
   4 -10   3      194.37      201.87      4.97 o 
   5 -10   3      257.64      271.62      6.09 o 
   6 -10   3      139.27      149.51     14.73 o 
   7 -10   3       19.35       21.14      2.04 o 
  -3  -9   3       29.11       26.90      2.89 o 
  -2  -9   3      203.38      206.49     14.94 o 
  -1  -9   3      335.11      359.64      6.44 o 
   0  -9   3      924.42      930.16     29.70 o 
   1  -9   3       55.40       54.44      1.95 o 
   2  -9   3       17.60       16.03      1.58 o 
   3  -9   3       43.33       38.91      2.13 o 
   4  -9   3     1109.29     1091.45     18.92 o 
   5  -9   3       87.59       87.05      3.24 o 
   6  -9   3       72.68       77.72      2.94 o 
   7  -9   3      257.05      261.91      9.50 o 
  -4  -8   3        4.72        1.94      1.97 o 
  -3  -8   3        0.21        1.05      1.08 o 
  -2  -8   3       91.85       99.83      2.62 o 
  -1  -8   3      155.38      154.41      3.51 o 
   0  -8   3      259.60      244.52      5.28 o 
   1  -8   3       93.60       95.20      2.94 o 
   2  -8   3       68.97       65.79      1.90 o 
   3  -8   3      224.14      227.30      5.70 o 
   4  -8   3      694.70      696.17      8.98 o 
   5  -8   3      347.18      344.37      8.25 o 
   6  -8   3       85.36      112.29      4.61 o 
   7  -8   3     1539.10     1645.36     27.37 o 
   8  -8   3       22.35       23.24      9.30 o 
  -5  -7   3      969.12      958.81     19.01 o 
  -4  -7   3       94.42      100.93      3.43 o 
  -3  -7   3       24.82       21.73      1.60 o 
  -2  -7   3      142.22      156.47      2.97 o 
  -1  -7   3     1100.13     1105.64     38.55 o 
   0  -7   3      131.39      120.66      3.93 o 
   1  -7   3      334.68      338.17      6.83 o 
   2  -7   3     1770.20     1697.15     59.35 o 
   3  -7   3       51.06       51.66      4.77 o 
   4  -7   3      500.06      471.69     12.28 o 
   5  -7   3      501.10      489.38     12.70 o 
   6  -7   3       43.74       43.56      2.30 o 
   7  -7   3      218.45      231.54      6.57 o 
   8  -7   3        4.40        5.41      1.47 o 
   9  -7   3        3.01        3.58      2.54 o 
  -6  -6   3      628.25      622.80     10.98 o 
  -5  -6   3     2502.31     2636.63     36.59 o 
  -4  -6   3      326.58      311.57      6.29 o 
  -3  -6   3      582.52      568.16      8.69 o 
  -2  -6   3      211.53      224.26      6.97 o 
  -1  -6   3     1840.56     1747.45     33.46 o 
   0  -6   3      188.83      187.54      5.51 o 
   1  -6   3      397.66      367.81      8.81 o 
   2  -6   3      401.78      404.82     17.20 o 
   3  -6   3       68.61       65.72      3.82 o 
   4  -6   3       31.10       34.69      2.52 o 
   5  -6   3      270.31      252.19      7.35 o 
   6  -6   3      432.20      421.62      8.25 o 
   7  -6   3        8.70        6.97      1.35 o 
   8  -6   3      189.90      188.14      3.28 o 
   9  -6   3        3.44        3.75      3.53 o 
  -7  -5   3        0.70        2.51      0.76 o 
  -6  -5   3       34.32       33.04      1.65 o 
  -5  -5   3       43.27       43.74      1.99 o 
  -4  -5   3       54.53       51.81      2.31 o 
  -3  -5   3       54.17       56.14      2.21 o 
  -2  -5   3      807.67      807.63     13.78 o 
  -1  -5   3        5.18        9.74      3.54 o 
   0  -5   3      351.53      366.03      7.41 o 
   1  -5   3        8.03        5.54      1.11 o 
   2  -5   3       44.24       44.99      2.28 o 
   3  -5   3       79.12       89.72      7.50 o 
   4  -5   3       18.83       21.33      1.64 o 
   5  -5   3     1001.21      975.89     29.27 o 
   6  -5   3        0.32        0.32      0.81 o 
   7  -5   3        8.66       12.20      3.58 o 
   8  -5   3      292.64      256.96      7.93 o 
   9  -5   3        2.06        2.00      1.32 o 
  -7  -4   3       54.06       60.73      2.11 o 
  -6  -4   3      648.30      672.58     10.13 o 
  -5  -4   3      128.19      140.02      4.46 o 
  -4  -4   3     1138.76     1089.21     15.36 o 
  -3  -4   3     2370.24     2368.53     30.41 o 
  -2  -4   3      884.56      932.41     17.67 o 
  -1  -4   3      967.45      968.61     21.27 o 
   0  -4   3      139.37      117.78      2.75 o 
   1  -4   3      188.24      169.55      3.85 o 
   2  -4   3      553.84      531.83     11.28 o 
   3  -4   3      246.64      241.39      9.42 o 
   4  -4   3       32.04       43.22      2.23 o 
   5  -4   3        6.13        6.19      1.24 o 
   6  -4   3      114.88      122.60      2.03 o 
   7  -4   3      124.00      131.50      3.01 o 
   8  -4   3       16.11       14.50      2.04 o 
   9  -4   3      122.01      119.54      4.58 o 
  -7  -3   3        0.74        4.29      1.57 o 
  -6  -3   3      150.38      153.02      2.66 o 
  -5  -3   3        9.72       10.63      1.09 o 
  -4  -3   3        2.68        1.98      0.74 o 
  -3  -3   3      576.81      562.19     10.02 o 
  -2  -3   3     4022.48     4068.18     93.65 o 
  -1  -3   3     7375.66     7430.49    182.36 o 
   0  -3   3     1954.19     2037.48     40.11 o 
   1  -3   3     4169.29     4290.83     83.17 o 
   2  -3   3     1013.48      959.68     23.48 o 
   3  -3   3       51.21       51.44      2.82 o 
   4  -3   3      326.18      303.07      7.98 o 
   5  -3   3       72.76       65.66      3.38 o 
   6  -3   3       81.38       82.89      2.40 o 
   7  -3   3      346.54      314.76      6.49 o 
   8  -3   3      306.22      300.23      7.24 o 
   9  -3   3        1.05        4.25      1.77 o 
  -8  -2   3       20.18       23.28      3.06 o 
  -7  -2   3       41.25       38.46      1.52 o 
  -6  -2   3      783.37      749.78      9.43 o 
  -5  -2   3      344.57      334.83      5.70 o 
  -4  -2   3      472.88      485.89      9.66 o 
  -3  -2   3     2697.51     2745.03     52.31 o 
  -2  -2   3        1.65        7.51      1.25 o 
  -1  -2   3      372.21      322.56     12.51 o 
   0  -2   3     1519.55     1532.78     30.19 o 
   1  -2   3       20.30       18.05      1.35 o 
   2  -2   3      349.83      334.87     12.59 o 
   3  -2   3     2171.16     2115.06     47.11 o 
   4  -2   3     4681.73     5051.21    147.06 o 
   5  -2   3      531.37      559.19     18.76 o 
   6  -2   3      266.75      276.26      6.67 o 
   7  -2   3      727.36      722.02     12.50 o 
   8  -2   3       16.85       22.10      4.02 o 
   9  -2   3      378.88      379.19     10.03 o 
  -8  -1   3      267.69      252.49     10.28 o 
  -7  -1   3      633.01      624.40      8.62 o 
  -6  -1   3      471.61      455.94      6.35 o 
  -5  -1   3        5.83        6.41      1.36 o 
  -4  -1   3      436.40      460.29     11.32 o 
  -3  -1   3      901.41      820.91     15.71 o 
  -2  -1   3       76.68       80.11      5.05 o 
  -1  -1   3       40.67       39.34      1.49 o 
   0  -1   3      279.05      276.53      8.05 o 
   1  -1   3     1514.12     1389.30     47.64 o 
   2  -1   3       20.64       11.14      1.51 o 
   3  -1   3      283.08      269.13      9.32 o 
   4  -1   3      985.40     1056.25     32.34 o 
   5  -1   3       33.75       30.98      3.21 o 
   6  -1   3      250.00      263.75      6.32 o 
   7  -1   3     1009.92     1027.94     16.96 o 
   8  -1   3      117.84      125.41      4.13 o 
  -9   0   3      109.15      112.93      5.86 o 
  -8   0   3      382.93      343.72     13.07 o 
  -7   0   3      737.25      719.34     11.24 o 
  -6   0   3       41.47       40.80      2.62 o 
  -5   0   3      655.49      631.68     20.46 o 
  -4   0   3       25.57       33.51      1.83 o 
  -3   0   3       11.23       14.55      1.74 o 
  -2   0   3      223.60      185.80      8.86 o 
  -1   0   3       88.55       93.44      2.98 o 
   0   0   3      705.30      760.12     18.63 o 
   1   0   3       31.84       22.65      1.97 o 
   2   0   3      204.27      200.87      7.54 o 
   3   0   3       25.84       29.92      4.33 o 
   4   0   3       78.50       85.37      4.25 o 
   5   0   3     1218.86     1233.23     38.15 o 
   6   0   3        2.22        3.77      2.05 o 
   7   0   3       71.07       70.54      4.63 o 
   8   0   3       70.28       76.59      5.19 o 
  -9   1   3       19.60       14.25      3.11 o 
  -8   1   3       49.98       59.73      3.52 o 
  -7   1   3      201.03      200.90      3.66 o 
  -6   1   3      107.35       94.96      3.76 o 
  -5   1   3        0.20       -0.23      1.00 o 
  -4   1   3      319.91      352.41     16.06 o 
  -3   1   3     1094.94     1082.60     37.46 o 
  -2   1   3    12784.16    13475.42    321.35 o 
  -1   1   3        2.24        1.13      1.27 o 
   0   1   3     2675.52     2716.04     75.15 o 
   1   1   3      297.21      295.62     10.88 o 
   2   1   3     7555.28     7849.99    174.91 o 
   3   1   3      409.39      406.88      9.16 o 
   4   1   3      244.24      241.82      6.29 o 
   5   1   3      444.36      436.95     15.33 o 
   6   1   3      254.88      264.05      5.74 o 
   7   1   3        7.59        6.70      2.06 o 
  -9   2   3        0.13        0.63      1.74 o 
  -8   2   3      396.05      384.02     10.56 o 
  -7   2   3        0.07        0.64      0.85 o 
  -6   2   3       54.40       49.42      3.81 o 
  -5   2   3       61.38       76.28      2.93 o 
  -4   2   3      886.86      893.69     17.04 o 
  -3   2   3     1003.25      972.20     33.97 o 
  -2   2   3     1564.67     1537.07     37.45 o 
  -1   2   3       29.36       39.91      1.92 o 
   0   2   3       14.39       22.18      1.28 o 
   1   2   3     1001.42      919.72     22.43 o 
   2   2   3      955.71      982.02     18.96 o 
   3   2   3        6.71        7.37      1.28 o 
   4   2   3        5.99        6.86      1.04 o 
   5   2   3     1344.07     1245.35     21.84 o 
   6   2   3      486.02      470.64     16.84 o 
  -9   3   3        0.43        1.87      1.77 o 
  -8   3   3       94.47      102.83      2.80 o 
  -7   3   3      214.43      225.30      3.41 o 
  -6   3   3        4.83        9.04      1.10 o 
  -5   3   3       52.47       49.53      2.48 o 
  -4   3   3        1.86        4.79      1.19 o 
  -3   3   3      427.05      415.51     22.01 o 
  -2   3   3     7798.50     8151.02    195.11 o 
  -1   3   3     2045.37     1924.42     37.79 o 
   0   3   3     5724.40     5652.91    109.33 o 
   1   3   3      161.76      189.04      4.51 o 
   2   3   3      100.34       90.22      2.43 o 
   3   3   3       82.44       88.35      2.51 o 
   4   3   3      113.94      128.52      2.84 o 
   5   3   3     2604.67     2586.61     29.69 o 
   6   3   3       27.67       32.61      1.37 o 
   7   3   3      104.39       94.62      3.82 o 
  -9   4   3      108.35       97.15      2.86 o 
  -8   4   3      643.28      581.05      9.20 o 
  -7   4   3       30.94       29.50      2.21 o 
  -6   4   3      793.61      775.50     15.83 o 
  -5   4   3       16.53       19.34      2.02 o 
  -4   4   3       50.89       50.92      2.71 o 
  -3   4   3     1250.10     1294.22     31.76 o 
  -2   4   3      136.57      140.61      3.78 o 
  -1   4   3     1911.51     1958.83     29.73 o 
   0   4   3       45.16       56.04      1.86 o 
   1   4   3        1.44        4.26      0.89 o 
   2   4   3      509.63      557.02     12.12 o 
   3   4   3      519.63      505.90      7.97 o 
   4   4   3      200.80      190.89      3.43 o 
   5   4   3        5.35        8.38      1.03 o 
   6   4   3      578.40      574.73     10.16 o 
   7   4   3        0.17       -1.14      1.14 o 
  -9   5   3       73.67       89.60      2.45 o 
  -8   5   3        0.09        0.76      0.79 o 
  -7   5   3        3.19        1.67      2.35 o 
  -6   5   3      631.95      633.68     14.89 o 
  -5   5   3      754.76      748.55     15.00 o 
  -4   5   3       13.51        8.90      1.66 o 
  -3   5   3     1089.14     1113.09     27.94 o 
  -2   5   3     1127.57     1135.28     19.84 o 
  -1   5   3      124.99      159.67      5.53 o 
   0   5   3      130.72      128.11      3.92 o 
   1   5   3     2221.16     2069.29     33.45 o 
   2   5   3      159.54      162.30      3.79 o 
   3   5   3      431.52      428.90      7.79 o 
   4   5   3        0.53        3.16      1.72 o 
   5   5   3       33.06       26.71      1.31 o 
   6   5   3        4.65        2.66      1.08 o 
  -9   6   3        9.59       11.06      1.11 o 
  -8   6   3       14.48       18.19      1.15 o 
  -7   6   3       13.02       13.91      1.19 o 
  -6   6   3       58.23       61.47      6.10 o 
  -5   6   3        0.11       -0.36      1.43 o 
  -4   6   3       24.31       21.61      1.87 o 
  -3   6   3       22.03       38.23      7.29 o 
  -2   6   3      157.89      145.54      5.63 o 
  -1   6   3        0.86        1.56      1.35 o 
   0   6   3     1496.45     1491.38     37.51 o 
   1   6   3      562.48      563.22      9.69 o 
   2   6   3      982.11      979.15     13.93 o 
   3   6   3      363.40      372.27      7.15 o 
   4   6   3        1.26        2.41      1.69 o 
   5   6   3        0.16        1.06      0.74 o 
   6   6   3        6.51        3.26      0.39 o 
  -9   7   3       25.96       25.49      2.09 o 
  -8   7   3      328.74      336.17      6.39 o 
  -7   7   3        3.03        3.50      1.06 o 
  -6   7   3      764.04      746.55     14.39 o 
  -5   7   3      266.05      283.36      6.08 o 
  -4   7   3        0.05        0.09      1.94 o 
  -3   7   3       57.91       51.16      4.72 o 
  -2   7   3        3.89        4.27      1.35 o 
  -1   7   3        2.56        4.74      1.70 o 
   0   7   3      155.93      145.27      5.53 o 
   1   7   3       40.11       44.93      1.72 o 
   2   7   3       93.90       94.33      2.41 o 
   3   7   3        1.65        1.49      1.50 o 
   4   7   3      276.40      250.43      5.74 o 
   5   7   3      213.54      202.24      5.58 o 
  -8   8   3      375.22      379.62      6.28 o 
  -7   8   3        2.97        2.02      1.14 o 
  -6   8   3       14.07       16.02      1.68 o 
  -5   8   3      163.60      180.99      4.49 o 
  -4   8   3        0.09       -0.76      1.45 o 
  -3   8   3        0.05        1.41      1.24 o 
  -2   8   3      556.28      512.40      8.21 o 
  -1   8   3      137.42      138.84      7.64 o 
   0   8   3      573.66      573.20     10.03 o 
   1   8   3      978.24      997.18     16.05 o 
   2   8   3      834.78      799.24     12.66 o 
   3   8   3        7.98        9.21      1.46 o 
   4   8   3      591.79      628.02     16.29 o 
  -8   9   3      223.16      234.42      6.80 o 
  -7   9   3      411.15      400.10      7.01 o 
  -6   9   3      303.85      294.23      6.71 o 
  -5   9   3      272.56      275.83      8.07 o 
  -4   9   3        2.02        2.65      1.47 o 
  -3   9   3      214.45      229.86      5.12 o 
  -2   9   3      174.16      179.17      4.01 o 
  -1   9   3      130.98      126.74      4.01 o 
   0   9   3      617.30      636.66     11.95 o 
   1   9   3        2.32        2.43      0.67 o 
   2   9   3       60.66       61.41      5.84 o 
   3   9   3      111.20       96.85      4.42 o 
  -7  10   3       87.79       84.48      4.22 o 
  -6  10   3      207.52      207.90      7.97 o 
  -5  10   3       10.68       13.71      1.09 o 
  -4  10   3       27.90       28.03      2.64 o 
  -3  10   3        3.52        3.26      2.01 o 
  -2  10   3      257.13      246.52      5.75 o 
  -1  10   3       98.24      104.70      2.79 o 
   0  10   3        1.99        1.78      1.42 o 
   1  10   3       18.56       17.04      3.73 o 
  -5  11   3       80.55       82.76      2.70 o 
  -4  11   3      101.67      110.02      2.82 o 
  -3  11   3        0.03        1.97      2.17 o 
  -2  11   3       34.12       43.14      3.25 o 
  -1  11   3        5.64        5.21      1.34 o 
   1 -11   4       11.82       10.20      2.04 o 
   3 -11   4        1.57        0.36      0.87 o 
   4 -11   4        0.16        0.12      1.94 o 
   5 -11   4       46.08       41.39      2.68 o 
  -2 -10   4        0.02        0.27      1.34 o 
  -1 -10   4      320.44      332.14      7.92 o 
   0 -10   4       36.69       40.78      2.98 o 
   1 -10   4       25.07       24.33      2.02 o 
   2 -10   4       30.62       29.14      4.24 o 
   3 -10   4       14.45       16.88      1.70 o 
   4 -10   4        3.70        3.62      1.32 o 
   5 -10   4      407.73      422.78     18.23 o 
   6 -10   4       14.71       15.50      1.94 o 
  -3  -9   4       21.45       22.87      1.74 o 
  -2  -9   4       74.68       72.28      3.17 o 
  -1  -9   4      133.09      134.67      3.29 o 
   0  -9   4        1.68        1.72      1.56 o 
   1  -9   4       23.21       22.43      1.47 o 
   2  -9   4     1272.84     1222.16     19.19 o 
   3  -9   4       30.92       30.87      1.95 o 
   4  -9   4      246.67      237.01     10.07 o 
   5  -9   4      197.30      199.51      5.09 o 
   6  -9   4      181.46      191.77      6.02 o 
   7  -9   4       58.62       62.15      3.16 o 
  -4  -8   4       45.47       45.94      3.48 o 
  -3  -8   4      102.17       93.49      2.67 o 
  -2  -8   4       44.81       57.43      2.27 o 
  -1  -8   4        2.42        2.37      1.22 o 
   0  -8   4      280.90      251.22      5.33 o 
   1  -8   4       25.45       24.48      1.31 o 
   2  -8   4      114.21      116.12      2.47 o 
   3  -8   4     1278.45     1248.93     17.57 o 
   4  -8   4       66.27       69.82      2.22 o 
   5  -8   4      153.76      167.13      5.61 o 
   6  -8   4      467.32      482.65      7.81 o 
   7  -8   4      239.56      237.17      4.99 o 
   8  -8   4      147.46      143.98      6.88 o 
  -5  -7   4      564.44      580.37     12.14 o 
  -4  -7   4       12.59       16.54      2.27 o 
  -3  -7   4        7.33        3.50      1.08 o 
  -2  -7   4       36.10       37.01      1.79 o 
  -1  -7   4      245.78      239.61      6.03 o 
   0  -7   4      479.44      441.14      9.52 o 
   1  -7   4     1843.75     1806.66     29.22 o 
   2  -7   4      608.14      576.37     14.93 o 
   3  -7   4     1281.66     1115.39     35.25 o 
   4  -7   4      146.51      145.02      4.48 o 
   5  -7   4      492.70      496.85     10.78 o 
   6  -7   4      303.56      301.30      6.49 o 
   7  -7   4      385.93      422.78      6.89 o 
   8  -7   4        3.08        1.76      0.97 o 
  -6  -6   4      306.82      309.31      6.34 o 
  -5  -6   4      407.07      427.94      7.16 o 
  -4  -6   4      846.69      844.11     13.96 o 
  -3  -6   4      140.33      131.40      3.10 o 
  -2  -6   4      419.49      401.88      7.62 o 
  -1  -6   4        0.17        1.41      1.13 o 
   0  -6   4      241.61      221.86      7.57 o 
   1  -6   4      166.21      174.59      5.14 o 
   2  -6   4      227.60      205.60      7.74 o 
   3  -6   4       28.96       27.34      1.99 o 
   4  -6   4       10.01       16.69      3.13 o 
   5  -6   4       29.38       31.57      3.80 o 
   6  -6   4       17.21       16.74      1.60 o 
   7  -6   4      107.97       99.68      2.56 o 
   8  -6   4       64.47       67.46      2.14 o 
   9  -6   4       98.37       99.08      5.76 o 
  -7  -5   4       18.61       13.61      1.71 o 
  -6  -5   4      208.13      207.65      5.41 o 
  -5  -5   4        1.42        4.15      1.30 o 
  -4  -5   4       10.44       13.98      1.47 o 
  -3  -5   4        1.21       -0.18      1.13 o 
  -2  -5   4       71.72       72.27      2.17 o 
  -1  -5   4      571.88      663.37     19.79 o 
   0  -5   4      496.95      468.88      9.83 o 
   1  -5   4       82.93       76.47      3.74 o 
   2  -5   4       22.28       16.66      1.77 o 
   3  -5   4      726.32      690.91     18.23 o 
   4  -5   4     1880.86     2073.77     46.53 o 
   5  -5   4        2.64        8.19      1.94 o 
   6  -5   4       47.30       48.54      1.81 o 
   7  -5   4        4.53        7.43      1.08 o 
   8  -5   4      151.28      138.47      4.02 o 
   9  -5   4       19.93       21.04      2.26 o 
  -7  -4   4       77.67       30.12      0.73 o 
  -6  -4   4       36.32       46.83      2.09 o 
  -5  -4   4        0.00        2.25      1.28 o 
  -4  -4   4        6.57        9.39      1.42 o 
  -3  -4   4       63.53       83.16      2.12 o 
  -2  -4   4      544.16      543.34      9.88 o 
  -1  -4   4       31.59       28.52      2.63 o 
   0  -4   4        3.05        6.32      0.95 o 
   1  -4   4      952.60      930.11     16.37 o 
   2  -4   4     2165.59     2228.45     43.49 o 
   3  -4   4     2415.36     2449.06     98.41 o 
   4  -4   4       43.06       34.55      1.83 o 
   5  -4   4       99.73       88.12      2.40 o 
   6  -4   4      460.43      423.14      5.05 o 
   7  -4   4        0.09        1.53      1.00 o 
   8  -4   4      136.33      115.45      4.90 o 
   9  -4   4      494.71      533.34     13.27 o 
  -7  -3   4      366.87      351.41     11.56 o 
  -6  -3   4       13.93       13.02      1.29 o 
  -5  -3   4       61.55       60.55      2.55 o 
  -4  -3   4        0.09       -0.52      0.72 o 
  -3  -3   4      139.73      168.54      3.85 o 
  -2  -3   4     1649.92     1710.44     33.72 o 
  -1  -3   4        2.76        3.37      1.35 o 
   0  -3   4     2346.53     2352.36     46.24 o 
   1  -3   4     1772.56     1878.38     37.06 o 
   2  -3   4     5956.82     6054.11    139.40 o 
   3  -3   4     3357.00     3333.70     70.20 o 
   4  -3   4     1614.25     1709.92     51.47 o 
   5  -3   4       38.46       50.96      2.37 o 
   6  -3   4     1326.42     1327.23     16.62 o 
   7  -3   4       64.70       78.47      2.85 o 
   8  -3   4       19.76       12.03      2.34 o 
   9  -3   4        5.69        5.99      2.44 o 
  -8  -2   4        2.41        0.81      1.57 o 
  -7  -2   4       12.12        8.45      1.25 o 
  -6  -2   4      689.90      687.41      7.94 o 
  -5  -2   4      196.10      180.77      3.65 o 
  -4  -2   4     1818.58     1894.41     35.55 o 
  -3  -2   4     1679.03     1763.87     28.82 o 
  -2  -2   4        3.96        2.70      0.91 o 
  -1  -2   4     6802.13     7065.05    136.35 o 
   0  -2   4    48738.88    48000.52   1214.94 o 
   1  -2   4     2901.40     3075.68     74.15 o 
   2  -2   4       14.34       20.17      2.21 o 
   3  -2   4      138.46      169.85      4.86 o 
   4  -2   4      859.66      936.66     29.14 o 
   5  -2   4      405.67      420.49     14.85 o 
   6  -2   4        8.66       10.48      1.39 o 
   7  -2   4      243.11      265.47      5.76 o 
   8  -2   4      257.97      254.95      6.32 o 
   9  -2   4       78.92       89.42      5.45 o 
  -8  -1   4        0.25        0.56      1.60 o 
  -7  -1   4      145.16      158.39      3.42 o 
  -6  -1   4     2676.25     2691.58     30.32 o 
  -5  -1   4       10.28       11.42      1.31 o 
  -4  -1   4      206.28      190.10      5.64 o 
  -3  -1   4     2680.53     2637.76     42.45 o 
  -2  -1   4      308.62      295.57      8.02 o 
  -1  -1   4    17045.05    18075.13    431.23 o 
   0  -1   4    27560.99    27340.11   1110.96 o 
   1  -1   4     4015.87     3773.97     90.59 o 
   2  -1   4      865.56      944.19     32.83 o 
   3  -1   4     2511.10     2418.34     43.25 o 
   4  -1   4        1.67        3.34      1.64 o 
   5  -1   4      233.93      220.84      9.04 o 
   6  -1   4      813.44      767.28     13.03 o 
   7  -1   4       87.74       93.27      3.12 o 
   8  -1   4      197.79      202.11      6.40 o 
  -9   0   4      167.17      157.94      7.17 o 
  -8   0   4      957.39      931.36     19.08 o 
  -7   0   4       28.81       33.71      1.59 o 
  -6   0   4       96.15       88.51      2.77 o 
  -5   0   4     1645.65     1619.67     34.54 o 
  -4   0   4      115.26      115.95      3.03 o 
  -3   0   4      541.34      555.53     39.31 o 
  -2   0   4        0.82       -0.86      0.86 o 
  -1   0   4      256.81      234.38      6.41 o 
   0   0   4      426.03      448.59     16.90 o 
   1   0   4     3169.09     3015.13    102.54 o 
   2   0   4     1394.71     1374.07     31.39 o 
   3   0   4      545.65      639.98     12.15 o 
   4   0   4        9.73       11.84      2.04 o 
   5   0   4      190.77      187.49      8.10 o 
   6   0   4      153.25      150.23      3.93 o 
   7   0   4        6.18        6.60      1.39 o 
  -9   1   4        0.52        0.40      2.17 o 
  -8   1   4      190.96      174.42      4.23 o 
  -7   1   4      138.58      134.79      2.54 o 
  -6   1   4      223.67      208.72      4.30 o 
  -5   1   4      255.73      233.45      6.44 o 
  -4   1   4     1691.53     1755.50     42.68 o 
  -3   1   4     2316.51     2796.00     95.40 o 
  -2   1   4      570.71      581.59     14.74 o 
  -1   1   4    15644.42    16955.83    405.30 o 
   0   1   4       93.15      115.02      2.93 o 
   1   1   4       60.68       68.48      3.51 o 
   2   1   4     3172.79     3364.34     75.62 o 
   3   1   4     1031.82     1158.14     21.35 o 
   4   1   4      383.45      381.68     13.14 o 
   5   1   4       88.31       79.90      2.99 o 
   6   1   4      181.79      178.79      4.31 o 
   7   1   4      102.50       88.95      5.79 o 
  -9   2   4       18.30       21.66      2.46 o 
  -8   2   4      264.06      261.01      5.03 o 
  -7   2   4       28.20       31.92      1.16 o 
  -6   2   4        6.57        3.69      1.03 o 
  -5   2   4       47.98       65.12      2.75 o 
  -4   2   4     2988.62     3054.77     64.44 o 
  -3   2   4      888.11      881.85     39.97 o 
  -2   2   4     2262.74     2265.86     69.56 o 
  -1   2   4        0.56        1.55      0.94 o 
   0   2   4     3047.18     3097.92     74.72 o 
   1   2   4      311.50      279.08      8.44 o 
   2   2   4     3970.75     4145.95     81.52 o 
   3   2   4       34.44       35.83      2.59 o 
   4   2   4        0.15        1.59      0.81 o 
   5   2   4      547.93      524.66      8.69 o 
   6   2   4     1566.22     1550.78     47.17 o 
  -9   3   4       81.35       69.67      2.52 o 
  -8   3   4       16.91       15.89      1.11 o 
  -7   3   4       46.44       55.63      1.51 o 
  -6   3   4      602.54      612.60     10.75 o 
  -5   3   4      812.17      746.23     12.24 o 
  -4   3   4       12.37       15.52      1.67 o 
  -3   3   4       74.63       90.62      3.44 o 
  -2   3   4      664.23      783.54     16.07 o 
  -1   3   4      271.50      268.78      7.75 o 
   0   3   4      701.95      755.93     15.37 o 
   1   3   4      368.01      405.76      8.92 o 
   2   3   4      448.53      468.03      8.19 o 
   3   3   4        6.47        8.08      0.92 o 
   4   3   4       73.95       91.80      2.39 o 
   5   3   4      638.59      661.45      8.80 o 
   6   3   4      283.34      279.72      6.94 o 
   7   3   4      137.84      115.86      4.15 o 
  -9   4   4      288.25      290.83      9.53 o 
  -8   4   4      332.37      298.06      4.72 o 
  -7   4   4      578.96      620.99      9.36 o 
  -6   4   4     1266.41     1263.88     26.51 o 
  -5   4   4       15.44       16.59      1.72 o 
  -4   4   4      329.07      323.67      9.25 o 
  -3   4   4     1078.41     1189.25     29.42 o 
  -2   4   4     6231.25     6561.27    222.85 o 
  -1   4   4     1001.06     1043.22     16.34 o 
   0   4   4       19.52       20.31      1.53 o 
   1   4   4      282.47      276.95      5.62 o 
   2   4   4      231.54      220.37      5.81 o 
   3   4   4       32.99       33.92      1.57 o 
   4   4   4      164.20      182.62      4.76 o 
   5   4   4       35.14       37.48      1.59 o 
   6   4   4       22.31       18.63      1.79 o 
  -9   5   4      346.23      350.69      8.42 o 
  -8   5   4       18.81       14.05      1.88 o 
  -7   5   4     1612.17     1623.53     26.77 o 
  -6   5   4      308.53      313.04      7.15 o 
  -5   5   4      227.58      211.36      6.31 o 
  -4   5   4      887.55      892.07     17.62 o 
  -3   5   4        9.45       23.68      2.33 o 
  -2   5   4      897.40      844.73     17.65 o 
  -1   5   4        8.80        9.01      1.20 o 
   0   5   4     1100.63     1114.82     23.28 o 
   1   5   4      450.22      444.05      8.04 o 
   2   5   4        3.89        4.55      1.09 o 
   3   5   4      104.66      112.58      3.20 o 
   4   5   4      756.65      786.77     12.00 o 
   5   5   4       24.56       18.67      1.78 o 
   6   5   4      317.63      338.88     16.42 o 
  -9   6   4       38.17       44.41      1.85 o 
  -8   6   4       48.39       50.70      1.85 o 
  -7   6   4       77.77       86.76      4.52 o 
  -6   6   4        1.80        2.54      1.25 o 
  -5   6   4      143.82      137.04      4.18 o 
  -4   6   4        5.89        8.87      1.82 o 
  -3   6   4      185.48      191.40      6.84 o 
  -2   6   4       19.61       23.60      2.67 o 
  -1   6   4       13.04       20.11      5.00 o 
   0   6   4      210.64      199.21      7.15 o 
   1   6   4      411.13      403.76      7.43 o 
   2   6   4      256.49      257.09      4.62 o 
   3   6   4      250.03      247.15      5.32 o 
   4   6   4        8.34        6.97      1.66 o 
   5   6   4       17.46       15.34      1.18 o 
  -9   7   4       59.38       72.27      2.78 o 
  -8   7   4      108.24      118.40      3.12 o 
  -7   7   4       63.38       66.59      2.37 o 
  -6   7   4     2070.40     2028.87     32.44 o 
  -5   7   4      771.35      769.23     11.78 o 
  -4   7   4      238.73      239.69      6.44 o 
  -3   7   4        0.80        0.32      1.61 o 
  -2   7   4       11.38       10.56      2.16 o 
  -1   7   4     1039.76     1019.98     24.50 o 
   0   7   4      917.83      905.55     22.19 o 
   1   7   4       35.98       31.55      1.65 o 
   2   7   4        8.24       12.89      1.63 o 
   3   7   4        6.91        9.67      1.65 o 
   4   7   4      121.74      131.23      4.49 o 
  -8   8   4       40.71       39.79      2.31 o 
  -7   8   4       58.77       59.27      3.14 o 
  -6   8   4       19.49       23.63      1.95 o 
  -5   8   4       11.26        8.84      1.69 o 
  -4   8   4       48.76       49.96      4.05 o 
  -3   8   4      402.03      383.01      7.48 o 
  -2   8   4      237.51      231.28      5.57 o 
  -1   8   4      217.02      233.00      5.92 o 
   0   8   4      146.19      153.74      3.95 o 
   1   8   4       91.85      106.12      9.14 o 
   2   8   4       16.27       17.42      1.68 o 
   3   8   4      184.60      174.33      7.17 o 
   4   8   4       42.04       44.43      1.84 o 
  -8   9   4      180.41      226.68      6.70 o 
  -7   9   4        0.33        0.98      1.15 o 
  -6   9   4      171.14      185.75      4.18 o 
  -5   9   4      512.27      524.55     11.43 o 
  -4   9   4       12.90       13.89      2.06 o 
  -3   9   4      187.91      162.09      4.26 o 
  -2   9   4      707.32      691.56     13.46 o 
  -1   9   4      176.71      177.74      5.55 o 
   0   9   4      145.44      154.21      4.05 o 
   1   9   4        4.69        4.67      1.45 o 
   2   9   4      359.73      328.61      8.05 o 
  -7  10   4        2.56        0.33      1.64 o 
  -6  10   4      144.12      151.66      3.90 o 
  -5  10   4      446.72      442.82      7.42 o 
  -4  10   4        6.62       10.83      3.21 o 
  -3  10   4       13.45       12.98      1.43 o 
  -2  10   4      181.81      182.57      7.95 o 
  -1  10   4       72.19       72.08      2.26 o 
   0  10   4        2.13        1.77      0.87 o 
   1  10   4        7.65        5.77      1.56 o 
  -5  11   4        3.15        3.24      1.27 o 
  -4  11   4       34.84       33.67      1.49 o 
  -3  11   4       15.58       17.96      2.88 o 
  -2  11   4       26.13       23.99      1.82 o 
   1 -11   5        0.07        1.14      1.84 o 
   3 -11   5       36.81       41.15      3.14 o 
   4 -11   5       33.25       32.15      1.79 o 
   5 -11   5       34.73       35.16      2.44 o 
  -2 -10   5      178.41      174.85      6.03 o 
  -1 -10   5        9.86        9.02      1.60 o 
   0 -10   5        1.01       -0.15      0.93 o 
   1 -10   5      290.74      292.49      7.61 o 
   2 -10   5       16.41       14.05      2.71 o 
   3 -10   5       47.22       52.38      2.40 o 
   4 -10   5        4.74        3.90      1.34 o 
   5 -10   5       25.19       20.83      2.01 o 
   6 -10   5        7.60       11.01      1.23 o 
  -3  -9   5       56.87       54.02      2.50 o 
  -2  -9   5       64.19       70.57      3.13 o 
  -1  -9   5      241.43      237.22      4.70 o 
   0  -9   5      931.84      923.72     19.26 o 
   1  -9   5       50.07       43.57      3.18 o 
   2  -9   5      808.78      819.48     19.43 o 
   3  -9   5      348.02      346.73      6.51 o 
   4  -9   5       61.81       67.75      2.89 o 
   5  -9   5      251.89      249.30      5.88 o 
   6  -9   5      257.56      249.55      5.43 o 
   7  -9   5       19.99       19.45      2.16 o 
  -4  -8   5      171.85      161.97      6.60 o 
  -3  -8   5      231.90      212.57      3.98 o 
  -2  -8   5        0.44        1.65      1.06 o 
  -1  -8   5      306.45      314.67      6.30 o 
   0  -8   5       90.55       90.89      3.79 o 
   1  -8   5      178.73      184.21      3.32 o 
   2  -8   5        0.43        0.62      0.95 o 
   3  -8   5      262.85      266.14      4.62 o 
   4  -8   5       18.12       18.81      1.34 o 
   5  -8   5        4.12        4.69      1.80 o 
   6  -8   5        2.66        4.80      1.23 o 
   7  -8   5      218.71      232.62      5.39 o 
   8  -8   5       18.56       17.29      1.69 o 
  -5  -7   5      176.18      184.75      4.97 o 
  -4  -7   5       58.62       57.60      3.21 o 
  -3  -7   5        6.95        8.80      0.90 o 
  -2  -7   5       31.08       29.10      1.65 o 
  -1  -7   5      136.36      147.49      4.48 o 
   0  -7   5      435.55      407.08     13.48 o 
   1  -7   5      201.39      194.29      5.27 o 
   2  -7   5      406.75      379.83      8.41 o 
   3  -7   5        8.69       11.15      1.46 o 
   4  -7   5      250.34      245.70      5.41 o 
   5  -7   5       12.63       11.70      1.72 o 
   6  -7   5       31.68       33.83      2.52 o 
   7  -7   5       37.26       28.58      1.32 o 
   8  -7   5        0.17        1.60      1.17 o 
  -6  -6   5      449.70      485.49     10.08 o 
  -5  -6   5      202.90      202.57      4.19 o 
  -4  -6   5       25.29       20.93      1.79 o 
  -3  -6   5      139.29      157.97      3.49 o 
  -2  -6   5       31.85       31.58      2.26 o 
  -1  -6   5        5.71        5.60      1.75 o 
   0  -6   5       43.81       40.23      3.20 o 
   1  -6   5     1032.45      963.42     24.66 o 
   2  -6   5        0.78        3.04      2.09 o 
   3  -6   5      678.81      650.60     27.42 o 
   4  -6   5      130.55      118.52      4.56 o 
   5  -6   5      142.95      136.81      4.47 o 
   6  -6   5        0.80        0.47      1.20 o 
   7  -6   5       47.51       49.09      1.39 o 
   8  -6   5       33.20       30.77      1.47 o 
   9  -6   5       10.68       10.70      2.78 o 
  -7  -5   5      143.93      142.69      3.72 o 
  -6  -5   5       16.16       15.58      1.49 o 
  -5  -5   5      188.58      189.01      4.15 o 
  -4  -5   5       56.70       51.49      2.02 o 
  -3  -5   5      399.84      404.67      7.52 o 
  -2  -5   5     3443.87     3367.82     46.44 o 
  -1  -5   5      301.23      300.43      7.60 o 
   0  -5   5      187.99      200.22      5.52 o 
   1  -5   5       51.92       54.32      2.23 o 
   2  -5   5      221.67      199.54      5.48 o 
   3  -5   5      793.25      773.56     15.51 o 
   4  -5   5      703.77      714.12     14.46 o 
   5  -5   5        7.45        6.66      1.97 o 
   6  -5   5       16.64       15.78      1.20 o 
   7  -5   5       16.09       12.45      1.41 o 
   8  -5   5        0.47        2.53      1.14 o 
   9  -5   5       94.06      111.86      6.09 o 
  -7  -4   5      215.59      217.87      5.62 o 
  -6  -4   5      135.73      129.83      3.65 o 
  -5  -4   5      101.52      100.77      2.55 o 
  -4  -4   5        7.09        9.86      1.10 o 
  -3  -4   5       75.92       83.30      2.32 o 
  -2  -4   5       12.83       15.29      1.67 o 
  -1  -4   5      365.89      380.64      9.93 o 
   0  -4   5       26.96       27.68      1.39 o 
   1  -4   5      127.73      136.53      3.99 o 
   2  -4   5       17.73       25.06      1.79 o 
   3  -4   5       29.05       29.06      2.38 o 
   4  -4   5      487.81      509.36     10.45 o 
   5  -4   5      610.27      614.91     12.62 o 
   6  -4   5      251.94      240.97      3.65 o 
   7  -4   5      528.39      508.73      9.86 o 
   8  -4   5        0.32        1.95      2.39 o 
   9  -4   5      447.37      477.49     17.58 o 
  -7  -3   5       38.28       43.83      2.53 o 
  -6  -3   5       34.57       30.74      1.71 o 
  -5  -3   5        0.02        0.34      0.99 o 
  -4  -3   5     1860.93     1892.18     23.88 o 
  -3  -3   5      237.16      257.08      5.31 o 
  -2  -3   5        8.05        6.67      1.17 o 
  -1  -3   5      377.29      384.31      8.61 o 
   0  -3   5     2315.13     2294.51     38.98 o 
   1  -3   5       46.46       45.27      2.06 o 
   2  -3   5      203.54      181.14      9.72 o 
   3  -3   5       24.65       28.58      2.04 o 
   4  -3   5      205.83      203.13      6.08 o 
   5  -3   5        0.01        1.68      1.26 o 
   6  -3   5      167.49      171.72      3.12 o 
   7  -3   5     1164.28     1131.91     21.43 o 
   8  -3   5      147.01      134.33      7.18 o 
   9  -3   5      157.96      169.10      7.97 o 
  -8  -2   5      203.71      201.66      5.33 o 
  -7  -2   5      864.12      852.64     11.51 o 
  -6  -2   5      105.63      114.46      2.38 o 
  -5  -2   5       56.27       51.83      2.87 o 
  -4  -2   5     2609.40     2670.76     41.72 o 
  -3  -2   5      839.82      851.92     15.77 o 
  -2  -2   5      148.00      141.73      3.83 o 
  -1  -2   5       35.13       38.94      1.83 o 
   0  -2   5     2587.37     2702.29     65.55 o 
   1  -2   5     5561.05     5974.98    202.78 o 
   2  -2   5     2041.04     2160.94     74.37 o 
   3  -2   5      555.54      578.31     13.77 o 
   4  -2   5     3904.46     4087.77    119.80 o 
   5  -2   5       81.47       75.66      4.85 o 
   6  -2   5     4027.54     4019.43     60.15 o 
   7  -2   5      603.18      605.39     12.56 o 
   8  -2   5      204.85      205.91      6.82 o 
  -8  -1   5      274.24      263.10      9.28 o 
  -7  -1   5      351.97      355.43      5.92 o 
  -6  -1   5      460.93      469.81      6.67 o 
  -5  -1   5        1.11        5.25      1.21 o 
  -4  -1   5        2.50        3.84      1.00 o 
  -3  -1   5       31.06       33.22      1.50 o 
  -2  -1   5       98.89       96.28      3.40 o 
  -1  -1   5      246.31      218.15      6.34 o 
   0  -1   5     1945.91     2003.05     48.71 o 
   1  -1   5      527.98      529.97     19.24 o 
   2  -1   5      209.58      220.77      4.79 o 
   3  -1   5      188.81      184.15      4.26 o 
   4  -1   5       98.52       93.35      4.82 o 
   5  -1   5       58.20       65.61      4.42 o 
   6  -1   5      403.60      403.46      7.75 o 
   7  -1   5       28.62       31.66      2.07 o 
   8  -1   5      202.99      189.04      9.38 o 
  -9   0   5      186.99      181.71      4.73 o 
  -8   0   5      237.35      242.71      6.34 o 
  -7   0   5       72.87       75.45      2.24 o 
  -6   0   5      236.99      227.99      4.28 o 
  -5   0   5        0.13        5.14      2.34 o 
  -4   0   5       13.17       16.25      1.25 o 
  -3   0   5      412.47      360.12     14.51 o 
  -2   0   5      622.33      658.64     16.73 o 
  -1   0   5       43.03       42.62      2.14 o 
   0   0   5     3005.68     3034.47     73.09 o 
   1   0   5     1592.11     1633.76     56.24 o 
   2   0   5     1329.58     1339.67     30.82 o 
   3   0   5      389.53      403.61      8.14 o 
   4   0   5        2.67        0.64      1.54 o 
   5   0   5       37.09       39.30      2.71 o 
   6   0   5       34.13       36.69      2.14 o 
   7   0   5      209.24      212.94      7.00 o 
  -9   1   5        6.04        9.69      1.70 o 
  -8   1   5       72.33       69.92      2.13 o 
  -7   1   5        0.03        0.93      1.08 o 
  -6   1   5      203.06      192.13      4.11 o 
  -5   1   5      640.40      618.92     10.50 o 
  -4   1   5     1276.92     1258.47     46.84 o 
  -3   1   5     3973.59     3813.74    173.91 o 
  -2   1   5     6688.74     6962.23    166.70 o 
  -1   1   5      843.20      784.64     19.67 o 
   0   1   5      529.22      610.63     12.67 o 
   1   1   5     1496.17     1392.91     33.01 o 
   2   1   5      168.36      169.63      4.06 o 
   3   1   5     1930.37     2062.25     37.31 o 
   4   1   5      239.65      221.45      5.71 o 
   5   1   5      434.30      412.50      5.74 o 
   6   1   5      970.49      925.73     21.86 o 
  -9   2   5        1.20        2.18      1.56 o 
  -8   2   5      256.80      247.21      3.83 o 
  -7   2   5      199.96      199.21      2.98 o 
  -6   2   5       25.64       31.83      1.88 o 
  -5   2   5      192.91      178.99      3.72 o 
  -4   2   5       82.40       91.10      2.63 o 
  -3   2   5     1847.98     1795.52     49.78 o 
  -2   2   5      815.92      852.36     17.54 o 
  -1   2   5       24.44       23.89      1.71 o 
   0   2   5     6446.11     6554.65    157.14 o 
   1   2   5      145.29      110.75      3.12 o 
   2   2   5       12.04       17.11      1.72 o 
   3   2   5      324.44      313.90      6.82 o 
   4   2   5       15.37       20.58      1.29 o 
   5   2   5      617.41      599.25      9.06 o 
   6   2   5       61.19       51.19      4.58 o 
  -9   3   5        5.75        4.06      1.42 o 
  -8   3   5       56.73       56.25      2.07 o 
  -7   3   5      103.65      114.42      2.80 o 
  -6   3   5     2523.89     2413.46     38.64 o 
  -5   3   5       43.26       40.08      1.95 o 
  -4   3   5      491.17      474.39     10.43 o 
  -3   3   5      819.90      824.41     16.79 o 
  -2   3   5     1184.11     1208.60     20.93 o 
  -1   3   5     1530.77     1533.57     30.56 o 
   0   3   5        1.50        1.27      1.71 o 
   1   3   5     1728.27     1742.97     33.13 o 
   2   3   5        2.73        3.19      1.71 o 
   3   3   5       35.45       34.30      1.47 o 
   4   3   5      133.19      114.82      3.21 o 
   5   3   5      313.58      270.35      3.85 o 
   6   3   5      100.63      118.82      2.92 o 
   7   3   5        1.27        2.51      1.17 o 
  -9   4   5      185.78      184.57      8.57 o 
  -8   4   5      431.52      402.89      8.01 o 
  -7   4   5      730.77      679.79     12.08 o 
  -6   4   5     1354.35     1319.84     24.36 o 
  -5   4   5      202.70      206.45      5.16 o 
  -4   4   5      110.75      102.71      4.12 o 
  -3   4   5      873.03      941.79     23.80 o 
  -2   4   5      109.45      124.52      6.08 o 
  -1   4   5      676.50      705.03     21.65 o 
   0   4   5      327.56      326.59      8.63 o 
   1   4   5      411.42      432.48      8.71 o 
   2   4   5     2248.14     2243.98     30.80 o 
   3   4   5       69.11       70.48      2.18 o 
   4   4   5        1.36        0.66      1.12 o 
   5   4   5      217.44      202.02      3.93 o 
   6   4   5        3.71        4.95      0.90 o 
  -9   5   5      120.14      132.65      4.15 o 
  -8   5   5      167.70      155.63      3.28 o 
  -7   5   5     2466.09     2484.71     40.27 o 
  -6   5   5        9.64       11.76      1.53 o 
  -5   5   5       52.11       50.26      2.92 o 
  -4   5   5      244.89      223.07      5.63 o 
  -3   5   5       18.16       18.97      2.22 o 
  -2   5   5     2478.24     2463.22     56.11 o 
  -1   5   5      573.18      538.11     25.73 o 
   0   5   5      131.85      125.66      5.40 o 
   1   5   5       59.21       61.88      2.00 o 
   2   5   5       50.00       50.98      2.12 o 
   3   5   5       60.19       68.34      2.55 o 
   4   5   5      316.21      320.61      6.54 o 
   5   5   5        0.03        0.82      0.58 o 
   6   5   5       11.57        9.48      0.64 o 
  -9   6   5      388.54      406.94      9.64 o 
  -8   6   5       57.73       68.13      2.48 o 
  -7   6   5       84.94       92.22      3.18 o 
  -6   6   5      129.58      131.96      3.52 o 
  -5   6   5     1704.68     1681.75     26.16 o 
  -4   6   5        0.25        0.97      2.21 o 
  -3   6   5      842.60      772.49     20.74 o 
  -2   6   5     1825.43     1802.01     43.98 o 
  -1   6   5      372.46      380.79     15.89 o 
   0   6   5       45.79       53.13      4.78 o 
   1   6   5      841.64      840.08     16.29 o 
   2   6   5     3689.90     3745.63     49.22 o 
   3   6   5      249.47      230.29      5.51 o 
   4   6   5      314.59      318.60      6.41 o 
   5   6   5       18.93       17.20      1.08 o 
  -9   7   5       12.94       15.78      2.16 o 
  -8   7   5       54.39       51.61      3.15 o 
  -7   7   5      325.46      325.24     10.66 o 
  -6   7   5       21.62       24.29      2.92 o 
  -5   7   5     2056.60     1960.95     26.78 o 
  -4   7   5       78.99       80.86      3.19 o 
  -3   7   5      397.61      372.80      8.43 o 
  -2   7   5       33.93       24.11      1.80 o 
  -1   7   5      429.58      415.29     11.47 o 
   0   7   5       86.76       85.09      2.89 o 
   1   7   5      487.71      512.96     11.67 o 
   2   7   5      239.27      238.54      5.21 o 
   3   7   5      349.78      344.27     12.10 o 
   4   7   5      295.76      311.90     10.49 o 
  -8   8   5      350.31      397.06     10.19 o 
  -7   8   5      119.54      129.13      5.57 o 
  -6   8   5        2.32        2.65      1.17 o 
  -5   8   5       64.78       64.06      2.30 o 
  -4   8   5       89.02       75.39      2.83 o 
  -3   8   5       33.74       32.22      1.92 o 
  -2   8   5      896.00      870.29     14.06 o 
  -1   8   5      854.37      845.22     24.04 o 
   0   8   5      612.42      628.60     10.81 o 
   1   8   5      399.38      392.17      7.83 o 
   2   8   5        7.99        8.86      1.52 o 
   3   8   5       16.50       20.30      1.74 o 
  -8   9   5       31.78       28.01      2.69 o 
  -7   9   5      651.78      672.77     15.90 o 
  -6   9   5      847.76      828.40     11.76 o 
  -5   9   5      121.62      120.06      3.59 o 
  -4   9   5        2.35        2.53      1.76 o 
  -3   9   5      266.74      239.16      6.27 o 
  -2   9   5      431.79      373.53      6.92 o 
  -1   9   5      473.97      464.29      9.24 o 
   0   9   5       69.64       65.40      3.10 o 
   1   9   5      198.08      205.33      5.88 o 
   2   9   5        1.53        2.04      1.23 o 
  -7  10   5       23.16       27.77      2.34 o 
  -6  10   5      118.79      119.24      3.87 o 
  -5  10   5       28.91       29.48      1.51 o 
  -4  10   5        7.12        6.70      1.29 o 
  -3  10   5      883.34      889.05     29.24 o 
  -2  10   5      558.27      586.82     27.12 o 
  -1  10   5      107.16      127.58      3.42 o 
   0  10   5       12.81       14.94      1.16 o 
   1  10   5      175.98      183.36      6.43 o 
  -4  11   5       24.33       21.88      1.77 o 
  -3  11   5       53.16       59.93      2.69 o 
  -2  11   5       62.85       58.23      3.11 o 
   2 -11   6       16.39       14.05      2.34 o 
   3 -11   6        1.94        3.48      1.81 o 
  -1 -10   6       49.01       43.39      4.42 o 
   0 -10   6       73.61       75.89      2.58 o 
   1 -10   6        7.61       13.01      2.64 o 
   2 -10   6        3.37        4.37      1.46 o 
   3 -10   6      100.65      100.52      3.72 o 
   4 -10   6      112.82      118.19      4.42 o 
   5 -10   6      151.45      158.45      4.89 o 
   6 -10   6      328.75      326.02     10.53 o 
  -3  -9   6       20.10       16.99      1.58 o 
  -2  -9   6       12.58       12.16      2.24 o 
  -1  -9   6      378.76      376.41      7.62 o 
   0  -9   6      128.68      125.32      3.61 o 
   1  -9   6      108.23      107.41      5.31 o 
   2  -9   6      221.97      214.17      6.83 o 
   3  -9   6      194.63      207.34      4.41 o 
   4  -9   6       22.73       23.80      1.49 o 
   5  -9   6       72.75       73.91      2.46 o 
   6  -9   6      406.86      409.98      7.79 o 
   7  -9   6        0.23        1.45      0.70 o 
  -4  -8   6        2.83        2.69      1.72 o 
  -3  -8   6       54.69       47.67      3.60 o 
  -2  -8   6      541.48      537.03      8.95 o 
  -1  -8   6      113.55      113.69      3.33 o 
   0  -8   6       16.10       18.63      1.44 o 
   1  -8   6        8.72        9.77      1.04 o 
   2  -8   6       13.56       13.32      1.51 o 
   3  -8   6       50.77       56.16      2.13 o 
   4  -8   6      175.46      165.93      3.60 o 
   5  -8   6      419.78      388.39     10.41 o 
   6  -8   6       55.55       59.74      2.55 o 
   7  -8   6       12.61       18.72      1.14 o 
  -5  -7   6       72.97       65.35      2.87 o 
  -4  -7   6        7.77        6.51      1.34 o 
  -3  -7   6       30.55       23.25      1.19 o 
  -2  -7   6      382.75      383.97      6.50 o 
  -1  -7   6      105.81      105.80      3.66 o 
   0  -7   6        8.89        8.48      1.29 o 
   1  -7   6        9.34       14.90      1.86 o 
   2  -7   6      112.95      120.98      5.05 o 
   3  -7   6      119.37      120.72      2.77 o 
   4  -7   6      765.44      723.33     16.46 o 
   5  -7   6       13.70       20.97      2.00 o 
   6  -7   6      120.48      139.17      3.79 o 
   7  -7   6       11.50        8.03      0.77 o 
   8  -7   6      124.19      107.05      2.50 o 
  -6  -6   6       58.46       57.45      2.78 o 
  -5  -6   6      158.67      163.17      4.17 o 
  -4  -6   6      529.89      518.11      9.28 o 
  -3  -6   6      108.07      108.11      2.61 o 
  -2  -6   6      132.41      137.04      4.59 o 
  -1  -6   6       23.66       27.98      2.06 o 
   0  -6   6      740.73      674.03     38.20 o 
   1  -6   6      158.61      151.86      8.40 o 
   2  -6   6       29.17       22.73      2.80 o 
   3  -6   6       63.76       65.42      3.59 o 
   4  -6   6      274.07      296.09      8.48 o 
   5  -6   6     1202.35     1170.23     26.71 o 
   6  -6   6      210.85      224.56      5.15 o 
   7  -6   6        0.73        2.37      1.03 o 
   8  -6   6        5.14        6.58      1.44 o 
  -6  -5   6       65.96       62.21      2.44 o 
  -5  -5   6        0.22        2.55      1.92 o 
  -4  -5   6       91.93       91.73      3.08 o 
  -3  -5   6       10.73       11.41      1.36 o 
  -2  -5   6       10.99       14.44      1.56 o 
  -1  -5   6      456.18      449.31     13.00 o 
   0  -5   6      459.44      478.35     10.87 o 
   1  -5   6       33.07       36.76      3.06 o 
   2  -5   6       57.69       46.25      4.30 o 
   3  -5   6      134.90      132.03      4.02 o 
   4  -5   6       43.17       50.88      2.91 o 
   5  -5   6      842.22      783.19     19.02 o 
   6  -5   6       39.62       42.29      1.94 o 
   7  -5   6      303.73      306.56      5.74 o 
   8  -5   6      251.06      245.53      6.24 o 
  -7  -4   6       17.96       17.48      1.75 o 
  -6  -4   6       54.76       52.93      2.37 o 
  -5  -4   6       47.18       39.09      2.35 o 
  -4  -4   6      216.32      214.11      4.18 o 
  -3  -4   6      170.05      183.24      3.81 o 
  -2  -4   6     1378.48     1467.28     29.73 o 
  -1  -4   6      331.52      361.01      8.21 o 
   0  -4   6     1377.85     1449.10     22.58 o 
   1  -4   6      439.09      458.22     10.28 o 
   2  -4   6       16.95       28.53      2.49 o 
   3  -4   6     1419.23     1511.83     37.25 o 
   4  -4   6     1864.71     2042.28     38.08 o 
   5  -4   6       97.88       97.50      2.46 o 
   6  -4   6      308.13      289.81      4.53 o 
   7  -4   6      242.35      253.44      5.65 o 
   8  -4   6       22.15       18.61      2.51 o 
   9  -4   6        3.90        4.18      2.51 o 
  -7  -3   6      262.23      267.35      6.72 o 
  -6  -3   6     2097.64     2119.41     27.04 o 
  -5  -3   6      110.09      112.99      2.83 o 
  -4  -3   6      335.06      371.65      6.91 o 
  -3  -3   6      511.10      533.85      9.82 o 
  -2  -3   6      235.23      269.80      6.66 o 
  -1  -3   6     4449.40     4720.18     78.36 o 
   0  -3   6     2735.12     2761.79     41.65 o 
   1  -3   6      200.25      204.32      5.19 o 
   2  -3   6     1658.72     1684.23     40.93 o 
   3  -3   6      370.37      370.94     15.36 o 
   4  -3   6      291.32      289.22      9.89 o 
   5  -3   6      173.68      152.17      3.85 o 
   6  -3   6      151.65      160.95      3.64 o 
   7  -3   6      170.61      171.50      6.32 o 
   8  -3   6       71.18       80.42      3.98 o 
   9  -3   6        9.05       10.37      2.71 o 
  -8  -2   6        0.23       -2.41      2.41 o 
  -7  -2   6       81.26       87.11      3.16 o 
  -6  -2   6      597.52      577.62      8.34 o 
  -5  -2   6      404.55      405.37      6.55 o 
  -4  -2   6      237.61      228.13      4.76 o 
  -3  -2   6      191.44      210.86      4.49 o 
  -2  -2   6       30.23       28.34      1.70 o 
  -1  -2   6      818.42      862.46     15.29 o 
   0  -2   6      691.90      700.89     14.61 o 
   1  -2   6     1037.96     1058.93     26.10 o 
   2  -2   6       45.30       39.56      2.40 o 
   3  -2   6        3.10        1.76      1.32 o 
   4  -2   6      703.52      680.91     16.58 o 
   5  -2   6      183.48      188.58      5.92 o 
   6  -2   6     2284.16     2266.23     40.39 o 
   7  -2   6        0.22       -0.18      1.49 o 
   8  -2   6        1.15       -1.84      2.21 o 
  -8  -1   6      193.28      198.02      4.34 o 
  -7  -1   6        3.68        5.28      1.85 o 
  -6  -1   6      178.59      178.45      3.34 o 
  -5  -1   6      812.42      811.14     13.60 o 
  -4  -1   6       13.12        8.66      1.18 o 
  -3  -1   6      807.54      731.56     12.58 o 
  -2  -1   6        8.61       14.95      1.27 o 
  -1  -1   6       55.40       39.30      2.23 o 
   0  -1   6       61.78       61.91      2.73 o 
   1  -1   6     3338.41     3302.30    112.81 o 
   2  -1   6       81.56       59.87      2.14 o 
   3  -1   6       50.63       45.02      1.90 o 
   4  -1   6       25.29       29.52      1.81 o 
   5  -1   6       59.07       56.00      3.13 o 
   6  -1   6       98.97       98.21      3.29 o 
   7  -1   6       43.70       45.60      3.45 o 
  -9   0   6       14.56       10.12      1.70 o 
  -8   0   6       45.34       54.38      3.18 o 
  -7   0   6      320.11      319.37      4.49 o 
  -6   0   6      311.66      322.30      5.66 o 
  -5   0   6     1863.59     1889.20     29.88 o 
  -4   0   6      286.76      236.57      8.15 o 
  -3   0   6      154.47      133.48      3.45 o 
  -2   0   6     2188.39     2187.93     91.50 o 
  -1   0   6     3343.08     3187.30     77.03 o 
   0   0   6      300.41      348.28      9.42 o 
   1   0   6     1290.21     1294.04     47.96 o 
   2   0   6     1692.72     1558.73     44.59 o 
   3   0   6        0.02        1.33      0.90 o 
   4   0   6      415.32      435.53     12.68 o 
   5   0   6      253.74      249.61      4.90 o 
   6   0   6     2199.75     2078.52     35.34 o 
   7   0   6       14.97       19.80      3.68 o 
  -9   1   6       31.02       27.56      2.11 o 
  -8   1   6      487.52      504.99      9.17 o 
  -7   1   6       32.62       35.30      1.34 o 
  -6   1   6       36.98       37.02      1.62 o 
  -5   1   6       44.61       43.07      1.57 o 
  -4   1   6       67.28       73.29      2.38 o 
  -3   1   6      497.55      464.19      9.33 o 
  -2   1   6      374.37      334.17      7.41 o 
  -1   1   6      580.36      621.58     16.01 o 
   0   1   6        0.83        0.15      0.68 o 
   1   1   6     1267.89     1331.76     36.06 o 
   2   1   6     2306.25     2415.82     58.32 o 
   3   1   6      184.46      229.00      9.51 o 
   4   1   6        8.30       12.83      1.33 o 
   5   1   6      706.31      653.81      9.44 o 
   6   1   6       67.04       66.99      5.59 o 
  -9   2   6       71.50       72.25      3.02 o 
  -8   2   6      280.98      255.19      5.35 o 
  -7   2   6       13.48       15.44      1.13 o 
  -6   2   6       21.40       24.82      1.43 o 
  -5   2   6      107.38      101.32      2.62 o 
  -4   2   6      275.70      287.37      8.18 o 
  -3   2   6      888.59     1008.09     20.50 o 
  -2   2   6       11.42        5.84      0.87 o 
  -1   2   6     3699.33     3650.88     72.98 o 
   0   2   6     1629.75     1613.37     38.99 o 
   1   2   6      727.71      753.04     14.99 o 
   2   2   6      118.06       89.84      2.88 o 
   3   2   6     2269.50     2154.69     38.15 o 
   4   2   6      574.82      595.03     10.49 o 
   5   2   6       29.89       27.01      1.61 o 
   6   2   6      357.20      330.39     12.70 o 
  -9   3   6        4.53        9.83      2.94 o 
  -8   3   6      728.74      677.64     10.81 o 
  -7   3   6        0.41        2.46      1.12 o 
  -6   3   6      737.63      700.22     15.64 o 
  -5   3   6      195.27      183.13      4.08 o 
  -4   3   6      749.84      677.19     14.21 o 
  -3   3   6      203.88      226.90      5.59 o 
  -2   3   6       34.50       39.98      1.69 o 
  -1   3   6      150.45      180.23      4.05 o 
   0   3   6       30.71       24.85      1.72 o 
   1   3   6      586.52      629.42     14.71 o 
   2   3   6       63.95       74.47      2.03 o 
   3   3   6       98.61       94.17      3.10 o 
   4   3   6       34.36       44.13      1.77 o 
   5   3   6      523.79      448.38      6.41 o 
   6   3   6        3.45        1.72      1.23 o 
   7   3   6       46.12       43.70      2.14 o 
  -9   4   6       58.67       60.01      2.76 o 
  -8   4   6       21.01       19.68      2.51 o 
  -7   4   6        2.16        3.51      1.26 o 
  -6   4   6       74.58       77.81      2.98 o 
  -5   4   6      455.11      422.93     10.06 o 
  -4   4   6      127.53      146.52      7.67 o 
  -3   4   6        9.13        8.08      1.49 o 
  -2   4   6      334.25      385.30     13.02 o 
  -1   4   6      414.98      477.72     12.12 o 
   0   4   6      504.78      544.98     17.79 o 
   1   4   6       11.80       11.32      1.20 o 
   2   4   6       12.39        8.77      1.08 o 
   3   4   6       38.91       44.32      1.82 o 
   4   4   6      170.76      162.27      4.07 o 
   5   4   6        1.83        6.11      0.94 o 
   6   4   6       49.84       47.60      1.31 o 
  -9   5   6      234.11      228.87     13.20 o 
  -8   5   6       20.04       26.57      2.64 o 
  -7   5   6      104.36      111.81      3.44 o 
  -6   5   6      369.11      360.91      8.13 o 
  -5   5   6       67.35       65.79      2.69 o 
  -4   5   6       74.50       77.12      3.01 o 
  -3   5   6     1631.91     1615.52     40.12 o 
  -2   5   6      115.21      142.46      5.43 o 
  -1   5   6       26.32       29.98      1.85 o 
   0   5   6      622.79      582.67     12.53 o 
   1   5   6      134.09      134.29      3.35 o 
   2   5   6       30.44       30.62      1.65 o 
   3   5   6      504.60      528.77     10.98 o 
   4   5   6      636.70      639.55     11.40 o 
   5   5   6        3.26        9.42      0.95 o 
  -9   6   6       13.97        9.48      1.72 o 
  -8   6   6       23.73       29.54      2.48 o 
  -7   6   6       17.45       21.68      4.85 o 
  -6   6   6      169.87      164.06      4.05 o 
  -5   6   6      260.75      260.66      5.44 o 
  -4   6   6      685.69      715.25     27.07 o 
  -3   6   6       59.58       59.22      5.19 o 
  -2   6   6      274.07      264.30      8.67 o 
  -1   6   6       76.71       75.29      5.49 o 
   0   6   6      318.20      305.68      8.96 o 
   1   6   6     4222.86     4245.94     63.12 o 
   2   6   6     1390.44     1440.67     22.52 o 
   3   6   6       51.28       48.83      3.11 o 
   4   6   6      106.66       97.83      2.92 o 
   5   6   6       94.32       55.31      1.23 o 
  -9   7   6       53.68       53.70      3.95 o 
  -8   7   6      446.00      464.73      8.58 o 
  -7   7   6        4.33        3.74      1.67 o 
  -6   7   6        3.00        3.45      1.09 o 
  -5   7   6      101.54      117.30      3.01 o 
  -4   7   6        0.00        0.25      1.14 o 
  -3   7   6       55.89       54.34      2.23 o 
  -2   7   6      114.98      108.24      3.40 o 
  -1   7   6       31.78       32.48      4.24 o 
   0   7   6        0.93        4.35      1.25 o 
   1   7   6      251.53      256.38      4.77 o 
   2   7   6      623.90      606.59     11.67 o 
   3   7   6       70.00       67.60      2.70 o 
   4   7   6      223.25      264.57      7.47 o 
  -8   8   6      111.51      113.96      4.35 o 
  -7   8   6       97.88       96.45      3.24 o 
  -6   8   6        7.00        7.40      1.33 o 
  -5   8   6       94.41       78.41      2.71 o 
  -4   8   6      190.29      163.68      4.79 o 
  -3   8   6        7.27        4.36      1.14 o 
  -2   8   6      220.41      205.75      4.00 o 
  -1   8   6       24.53       29.11      2.10 o 
   0   8   6       13.43       15.21      1.48 o 
   1   8   6      169.83      173.31      4.37 o 
   2   8   6       25.32       23.88      1.74 o 
   3   8   6       22.97       22.94      1.39 o 
  -7   9   6       11.28       15.96      1.51 o 
  -6   9   6      136.83      123.30      3.56 o 
  -5   9   6       71.63       71.50      2.37 o 
  -4   9   6      160.80      169.35      3.99 o 
  -3   9   6       31.04       33.61      1.76 o 
  -2   9   6      135.85      115.69      4.17 o 
  -1   9   6       79.67       73.04      2.77 o 
   0   9   6       67.07       72.47      2.52 o 
   1   9   6       14.62       16.94      1.85 o 
   2   9   6        3.24        2.27      1.81 o 
  -7  10   6        0.43        0.54      1.47 o 
  -6  10   6      173.42      164.92      5.24 o 
  -5  10   6        5.16        5.16      0.95 o 
  -4  10   6       27.13       22.77      1.36 o 
  -3  10   6      385.16      325.62      8.64 o 
  -2  10   6       39.82       34.07      1.92 o 
  -1  10   6        6.26        7.09      0.89 o 
   0  10   6       13.88       16.80      1.33 o 
   2 -11   7        3.22        1.74      1.84 o 
   3 -11   7        7.38        7.02      1.97 o 
  -1 -10   7        9.85        6.89      1.81 o 
   0 -10   7       20.05       16.51      1.86 o 
   1 -10   7        0.16        0.84      2.17 o 
   2 -10   7       55.33       56.94      7.83 o 
   3 -10   7       66.34       71.83      8.87 o 
   4 -10   7       61.97       64.47      2.87 o 
   5 -10   7        7.88        5.49      2.04 o 
  -3  -9   7       68.85       67.63      3.55 o 
  -2  -9   7      227.47      230.27     13.88 o 
  -1  -9   7       78.69       83.51      2.87 o 
   0  -9   7       10.27       11.23      2.09 o 
   1  -9   7      389.08      410.48     15.19 o 
   2  -9   7       19.87       20.41      1.89 o 
   3  -9   7        1.36        3.13      1.31 o 
   4  -9   7       58.17       55.55      2.22 o 
   5  -9   7       69.06       72.67      2.70 o 
   6  -9   7      141.65      154.39      5.41 o 
  -4  -8   7      136.10      138.69      4.21 o 
  -3  -8   7       42.93       41.31      2.18 o 
  -2  -8   7       31.11       29.92      1.70 o 
  -1  -8   7      498.26      509.39      9.63 o 
   0  -8   7      148.68      152.07      3.54 o 
   1  -8   7        0.01        0.78      1.14 o 
   2  -8   7     1003.50      976.22     15.98 o 
   3  -8   7       11.83       14.04      1.72 o 
   4  -8   7       90.69       86.03      2.57 o 
   5  -8   7      109.19       99.17      4.22 o 
   6  -8   7        0.08        4.57      1.35 o 
   7  -8   7      105.05      114.44      3.03 o 
  -5  -7   7        0.01        0.39      1.40 o 
  -4  -7   7      380.11      380.56      6.07 o 
  -3  -7   7      195.37      201.35      3.52 o 
  -2  -7   7      150.52      143.02      3.40 o 
  -1  -7   7        4.41        5.33      1.36 o 
   0  -7   7      624.21      606.60     10.33 o 
   1  -7   7       94.48       94.83      2.34 o 
   2  -7   7      566.45      568.53     10.02 o 
   3  -7   7       40.27       41.13      1.69 o 
   4  -7   7        2.22        3.83      1.49 o 
   5  -7   7      146.08      141.46     24.74 o 
   6  -7   7       18.87       13.90      2.18 o 
   7  -7   7        3.48        2.94      0.78 o 
   8  -7   7        8.49        6.82      2.58 o 
  -6  -6   7       31.74       39.24      2.48 o 
  -5  -6   7       37.53       34.74      2.68 o 
  -4  -6   7      121.48      116.17      3.29 o 
  -3  -6   7      456.64      477.59      7.01 o 
  -2  -6   7       49.05       54.62      2.79 o 
  -1  -6   7       17.37       19.51      1.63 o 
   0  -6   7        3.13        3.65      1.16 o 
   1  -6   7      975.76      938.79     34.52 o 
   2  -6   7        0.02        0.54      2.54 o 
   3  -6   7      208.82      209.94      8.25 o 
   4  -6   7       50.81       58.35      3.54 o 
   5  -6   7        3.75        3.85      1.31 o 
   6  -6   7        6.68        8.41      1.36 o 
   7  -6   7       16.64       11.21      1.29 o 
   8  -6   7        8.44        5.25      2.48 o 
  -6  -5   7      296.98      301.38      6.01 o 
  -5  -5   7      190.42      199.01      6.35 o 
  -4  -5   7      499.06      527.84      8.40 o 
  -3  -5   7       32.94       38.21      1.83 o 
  -2  -5   7        2.98       -0.21      1.12 o 
  -1  -5   7      261.01      271.80      6.86 o 
   0  -5   7     1384.79     1410.47     34.88 o 
   1  -5   7     3280.28     3252.27     63.64 o 
   2  -5   7      718.65      688.61     12.45 o 
   3  -5   7        9.47        6.89      1.70 o 
   4  -5   7      138.65      141.40      7.30 o 
   5  -5   7      119.09      105.68      3.29 o 
   6  -5   7       15.87       15.33      1.38 o 
   7  -5   7      533.89      504.67      7.98 o 
   8  -5   7       16.59       20.88      1.61 o 
  -7  -4   7      173.80      185.42      4.96 o 
  -6  -4   7        3.07        6.97      1.71 o 
  -5  -4   7      353.97      350.48      7.69 o 
  -4  -4   7       14.07       19.17      1.33 o 
  -3  -4   7      189.85      192.42      5.60 o 
  -2  -4   7      204.91      202.38      5.79 o 
  -1  -4   7      186.95      187.37      4.65 o 
   0  -4   7      959.05     1021.80     25.20 o 
   1  -4   7       16.09       16.30      1.75 o 
   2  -4   7      452.66      466.25     10.59 o 
   3  -4   7      550.57      561.36     15.31 o 
   4  -4   7       42.47       50.50      2.96 o 
   5  -4   7      100.29       93.65      2.43 o 
   6  -4   7       55.13       54.18      1.96 o 
   7  -4   7      778.29      777.17     14.20 o 
   8  -4   7        0.18        0.57      2.54 o 
  -7  -3   7     1013.09     1002.20     21.01 o 
  -6  -3   7      719.99      728.24     10.23 o 
  -5  -3   7      467.16      468.68      7.52 o 
  -4  -3   7      254.86      264.53      4.77 o 
  -3  -3   7       82.43       87.46      3.02 o 
  -2  -3   7       60.92       73.97      2.94 o 
  -1  -3   7       27.47       27.42      1.64 o 
   0  -3   7        0.20       -1.05      1.05 o 
   1  -3   7      535.91      552.38     14.73 o 
   2  -3   7        8.73        7.48      1.60 o 
   3  -3   7      196.99      195.27      6.35 o 
   4  -3   7      582.96      570.60     13.78 o 
   5  -3   7       13.37       12.11      1.23 o 
   6  -3   7      188.76      181.94      5.82 o 
   7  -3   7      101.55       99.22      4.75 o 
   8  -3   7      161.15      167.78      8.37 o 
  -8  -2   7      471.76      448.92      8.17 o 
  -7  -2   7      736.20      772.74     11.43 o 
  -6  -2   7       29.76       31.18      1.64 o 
  -5  -2   7        1.52        1.57      0.97 o 
  -4  -2   7      830.89      825.21     12.35 o 
  -3  -2   7        0.72        2.75      1.11 o 
  -2  -2   7        1.86        2.01      1.08 o 
  -1  -2   7      556.26      547.96     10.23 o 
   0  -2   7     1436.99     1419.62     24.54 o 
   1  -2   7        0.24       -0.64      2.21 o 
   2  -2   7       96.98       93.47      6.43 o 
   3  -2   7       16.92       17.14      1.88 o 
   4  -2   7      467.74      480.99     11.71 o 
   5  -2   7       99.62       98.28      3.05 o 
   6  -2   7      663.15      638.97     12.43 o 
   7  -2   7        0.17        2.41      2.02 o 
   8  -2   7      291.45      300.89     12.50 o 
  -8  -1   7        9.42        7.50      1.75 o 
  -7  -1   7       61.40       70.07      2.40 o 
  -6  -1   7      257.28      256.29      4.96 o 
  -5  -1   7       22.91       21.95      1.55 o 
  -4  -1   7      156.41      159.49      4.49 o 
  -3  -1   7      558.38      566.75     10.11 o 
  -2  -1   7      161.55      140.41      4.78 o 
  -1  -1   7     4932.57     4896.03     81.83 o 
   0  -1   7       46.71       34.09      1.79 o 
   1  -1   7     4004.34     3768.20     69.92 o 
   2  -1   7        6.55        6.21      1.34 o 
   3  -1   7       18.98       23.29      1.59 o 
   4  -1   7       23.85       25.88      1.81 o 
   5  -1   7      804.82      751.01     13.40 o 
   6  -1   7      714.54      720.68     18.28 o 
   7  -1   7      116.90      112.36      7.10 o 
  -9   0   7       58.21       45.77      3.81 o 
  -8   0   7      130.46      135.40      4.57 o 
  -7   0   7        0.01        1.38      1.15 o 
  -6   0   7        5.61        7.59      1.41 o 
  -5   0   7        3.74        4.02      1.54 o 
  -4   0   7      890.52      881.94     17.35 o 
  -3   0   7      994.67      993.50     19.19 o 
  -2   0   7     7732.81     7709.36    181.39 o 
  -1   0   7      796.05      780.55     19.96 o 
   0   0   7       21.68       23.54      5.24 o 
   1   0   7      866.86      832.46     24.43 o 
   2   0   7      114.92      123.72      3.46 o 
   3   0   7       17.71       21.69      1.55 o 
   4   0   7       73.47       58.75      1.62 o 
   5   0   7     1651.36     1553.36     21.19 o 
   6   0   7      103.37      103.78      6.86 o 
  -9   1   7        0.79        3.93      1.59 o 
  -8   1   7       38.16       41.25      2.65 o 
  -7   1   7       97.74       99.60      2.81 o 
  -6   1   7      485.14      480.29      9.44 o 
  -5   1   7       24.61       24.72      1.48 o 
  -4   1   7        3.73        7.02      2.70 o 
  -3   1   7      288.72      280.44      6.13 o 
  -2   1   7      313.87      306.57     11.69 o 
  -1   1   7      633.55      552.28     13.98 o 
   0   1   7       26.58       32.16      2.11 o 
   1   1   7     5249.53     5406.86     99.85 o 
   2   1   7      812.42      831.48     20.39 o 
   3   1   7       84.24       94.33      2.90 o 
   4   1   7        0.29        1.36      0.85 o 
   5   1   7     3163.04     3035.06     38.70 o 
  -9   2   7       10.43        7.79      2.71 o 
  -8   2   7      240.82      252.53      5.49 o 
  -7   2   7      992.50      950.86     15.97 o 
  -6   2   7      125.34      126.51      7.25 o 
  -5   2   7      141.77      135.85      3.85 o 
  -4   2   7       52.75       46.71      2.14 o 
  -3   2   7     7639.66     7917.62    153.08 o 
  -2   2   7      194.49      214.63      4.60 o 
  -1   2   7     2037.70     1924.72     32.80 o 
   0   2   7      106.08      123.76      4.33 o 
   1   2   7       85.67      102.74      3.15 o 
   2   2   7     1868.28     1851.85     35.36 o 
   3   2   7      885.43      864.38     24.17 o 
   4   2   7        1.31        2.65      0.84 o 
   5   2   7      340.68      363.07      5.32 o 
   6   2   7      371.84      395.03     14.87 o 
  -9   3   7       98.66       83.97      4.95 o 
  -8   3   7      131.39      104.52      3.47 o 
  -7   3   7      433.75      426.81      7.23 o 
  -6   3   7      159.66      160.54      4.44 o 
  -5   3   7      380.15      400.33      7.65 o 
  -4   3   7        3.12        1.02      1.02 o 
  -3   3   7      637.65      655.28     17.11 o 
  -2   3   7      282.49      263.28      5.49 o 
  -1   3   7      796.10      886.59     18.25 o 
   0   3   7      619.17      628.33     13.06 o 
   1   3   7      809.77      760.60     15.52 o 
   2   3   7      523.13      492.10      7.89 o 
   3   3   7       75.31       73.27      2.80 o 
   4   3   7        7.56        6.33      1.32 o 
   5   3   7      330.16      306.46      4.23 o 
   6   3   7      797.43      763.42     14.59 o 
  -9   4   7      282.12      296.19      8.38 o 
  -8   4   7       67.59       75.15      2.78 o 
  -7   4   7        2.12        4.37      2.48 o 
  -6   4   7      107.28      114.47      3.71 o 
  -5   4   7      420.74      382.63     14.03 o 
  -4   4   7       34.71       31.92      1.63 o 
  -3   4   7      435.35      470.73     17.07 o 
  -2   4   7      200.37      206.49      5.56 o 
  -1   4   7        2.81       10.41      1.49 o 
   0   4   7        4.38        3.21      1.19 o 
   1   4   7       49.25       53.93      1.66 o 
   2   4   7      101.39       93.54      2.88 o 
   3   4   7      537.34      549.15      9.09 o 
   4   4   7       11.86       10.32      1.47 o 
   5   4   7       57.94       54.69      2.16 o 
  -9   5   7       13.32       13.67      1.90 o 
  -8   5   7      198.89      204.64      4.67 o 
  -7   5   7      195.27      196.14      4.86 o 
  -6   5   7      303.46      308.43      7.27 o 
  -5   5   7      405.59      421.08      9.17 o 
  -4   5   7       21.05       48.94      4.55 o 
  -3   5   7       31.75       28.75      2.80 o 
  -2   5   7       54.13       55.37      4.94 o 
  -1   5   7       60.40       57.68      2.73 o 
   0   5   7        0.03       -0.51      1.18 o 
   1   5   7      260.81      261.08      5.48 o 
   2   5   7      427.98      445.68      8.32 o 
   3   5   7      107.50       95.76      6.86 o 
   4   5   7      827.35      892.42     15.17 o 
   5   5   7      438.98      436.77      6.74 o 
  -9   6   7       10.55        6.35      0.78 o 
  -8   6   7       56.70       64.75      2.68 o 
  -7   6   7       53.87       66.73      6.86 o 
  -6   6   7      888.63      818.58     34.76 o 
  -5   6   7     2473.86     2413.57     27.46 o 
  -4   6   7        0.26       -0.36      1.34 o 
  -3   6   7      133.22      117.92      4.71 o 
  -2   6   7      160.74      145.60      3.77 o 
  -1   6   7       97.26       97.41      3.78 o 
   0   6   7      970.34      958.32     23.13 o 
   1   6   7      523.59      526.29     10.53 o 
   2   6   7       23.91       15.98      1.95 o 
   3   6   7       69.14       65.00      2.85 o 
   4   6   7        0.24        0.57      1.03 o 
   5   6   7       99.16      115.95      4.28 o 
  -8   7   7     1225.26     1285.84     21.29 o 
  -7   7   7     1025.95     1011.65     22.78 o 
  -6   7   7       43.80       44.68      1.90 o 
  -5   7   7      219.28      242.08      4.68 o 
  -4   7   7        0.59       -1.19      1.19 o 
  -3   7   7      112.04      120.66      4.57 o 
  -2   7   7        2.93        4.00      1.19 o 
  -1   7   7      139.20      134.28      3.59 o 
   0   7   7       70.61       73.01      2.68 o 
   1   7   7      875.90      870.43     12.65 o 
   2   7   7       40.81       34.41      2.70 o 
   3   7   7       47.75       39.95      1.72 o 
   4   7   7      135.49      145.29      2.85 o 
  -8   8   7        3.28        8.41      1.55 o 
  -7   8   7       18.53       18.21      1.70 o 
  -6   8   7       16.74       25.43      1.68 o 
  -5   8   7       71.62       56.35      2.12 o 
  -4   8   7      356.90      340.14      9.75 o 
  -3   8   7      363.12      338.70      5.91 o 
  -2   8   7      236.61      254.36      4.11 o 
  -1   8   7        0.06        1.28      1.13 o 
   0   8   7       42.77       49.02      2.39 o 
   1   8   7      236.78      230.57      5.50 o 
   2   8   7      118.42      122.39      3.45 o 
   3   8   7       45.00       45.54      2.56 o 
  -7   9   7       56.88       48.18      2.11 o 
  -6   9   7        7.21        9.23      2.12 o 
  -5   9   7        2.87       -0.26      1.49 o 
  -4   9   7        9.24       15.26      1.46 o 
  -3   9   7       84.79       78.47      3.12 o 
  -2   9   7      280.05      260.58      6.29 o 
  -1   9   7      193.04      211.17      3.96 o 
   0   9   7       15.60       17.27      1.05 o 
   1   9   7        8.24       10.03      1.29 o 
   2   9   7      114.92      103.85      4.49 o 
  -6  10   7       56.16       65.67      2.61 o 
  -5  10   7      128.31      128.94      2.87 o 
  -4  10   7       62.66       81.37      3.20 o 
  -2  10   7       63.66       66.22      3.11 o 
  -1  10   7      277.52      320.70     14.22 o 
   0 -10   8        3.88        4.22      1.06 o 
   1 -10   8       38.06       37.74      3.35 o 
   2 -10   8       20.01       13.85      1.58 o 
   3 -10   8      186.76      195.71      7.87 o 
   4 -10   8      135.64      139.96      4.15 o 
   5 -10   8      338.39      351.74     11.20 o 
  -3  -9   8        0.15       -0.07      1.44 o 
  -2  -9   8      171.78      185.02      5.10 o 
  -1  -9   8        6.00        5.37      1.32 o 
   0  -9   8      718.68      738.89     19.43 o 
   1  -9   8      525.89      565.03     19.22 o 
   2  -9   8      658.13      665.21      9.56 o 
   3  -9   8        8.40       11.52      1.38 o 
   4  -9   8       46.09       44.89      1.96 o 
   5  -9   8      183.55      172.49      4.12 o 
   6  -9   8      147.30      159.07      4.11 o 
  -4  -8   8        4.05        3.75      1.87 o 
  -3  -8   8        0.40       -0.61      1.23 o 
  -2  -8   8        0.02        0.82      1.30 o 
  -1  -8   8      294.05      299.47      6.65 o 
   0  -8   8       30.07       33.56      1.81 o 
   1  -8   8      485.93      471.47      7.60 o 
   2  -8   8      328.20      334.16      6.59 o 
   3  -8   8      228.56      239.31      5.16 o 
   4  -8   8       21.34       16.53      1.52 o 
   5  -8   8       25.84       27.93      3.18 o 
   6  -8   8       98.83       83.47      6.63 o 
   7  -8   8      115.16      112.28      3.67 o 
  -5  -7   8        6.02        3.67      1.44 o 
  -4  -7   8      259.94      236.41      4.77 o 
  -3  -7   8       72.42       86.41      2.35 o 
  -2  -7   8        1.40        0.86      1.21 o 
  -1  -7   8       58.38       56.28      3.41 o 
   0  -7   8       91.80       87.43      2.28 o 
   1  -7   8      104.91      109.54      2.86 o 
   2  -7   8       55.96       56.41      2.17 o 
   3  -7   8       67.28       55.93      1.88 o 
   4  -7   8        4.55        1.26      1.71 o 
   5  -7   8      155.93      166.92      7.50 o 
   6  -7   8      261.18      233.34      5.06 o 
   7  -7   8       11.13        9.90      0.91 o 
  -6  -6   8        0.27        0.67      1.34 o 
  -5  -6   8      219.71      234.88      6.80 o 
  -4  -6   8       44.95       47.75      1.97 o 
  -3  -6   8       70.22       65.75      2.06 o 
  -2  -6   8      324.25      319.86      5.19 o 
  -1  -6   8      127.93      122.55      3.47 o 
   0  -6   8      462.78      432.84      8.35 o 
   1  -6   8      560.35      528.00     11.02 o 
   2  -6   8      107.48      117.65      5.06 o 
   3  -6   8       46.65       57.37      2.71 o 
   4  -6   8      991.09      987.97     37.40 o 
   5  -6   8      413.45      374.57     12.77 o 
   6  -6   8       64.92       79.10      4.50 o 
   7  -6   8      124.18      135.57      7.00 o 
   8  -6   8       19.33       10.91      2.71 o 
  -6  -5   8       67.35       76.02      2.69 o 
  -5  -5   8       75.12       86.12      4.09 o 
  -4  -5   8      112.24      101.95      2.33 o 
  -3  -5   8       51.43       58.15      1.76 o 
  -2  -5   8       34.43       34.09      2.24 o 
  -1  -5   8      623.54      633.08     24.41 o 
   0  -5   8        0.20        0.94      1.77 o 
   1  -5   8     1066.73     1086.43     39.05 o 
   2  -5   8     2472.41     2384.12     58.99 o 
   3  -5   8       94.72      112.38      5.28 o 
   4  -5   8      122.89      148.44      5.27 o 
   5  -5   8       31.85       33.72      2.17 o 
   6  -5   8      218.47      220.39      4.09 o 
   7  -5   8      149.97      138.76      2.91 o 
   8  -5   8      114.10      107.79      5.99 o 
  -7  -4   8       73.90       69.82      4.26 o 
  -6  -4   8      666.73      690.59     12.21 o 
  -5  -4   8      429.75      437.10      9.28 o 
  -4  -4   8       36.57       40.38      1.85 o 
  -3  -4   8      617.16      624.33     10.84 o 
  -2  -4   8        0.06        1.10      1.65 o 
  -1  -4   8     1740.24     1790.86     31.09 o 
   0  -4   8     4490.27     4721.73    131.38 o 
   1  -4   8     2693.03     2811.56     92.69 o 
   2  -4   8       78.67       93.28      2.90 o 
   3  -4   8      246.80      262.24      6.43 o 
   4  -4   8      190.00      195.32     10.87 o 
   5  -4   8      800.22      821.18     19.84 o 
   6  -4   8      975.24      917.23     13.77 o 
   7  -4   8       65.51       65.77      2.85 o 
   8  -4   8      164.30      186.41      8.61 o 
  -8  -3   8      140.85      126.58      3.17 o 
  -7  -3   8       74.41       79.63      2.68 o 
  -6  -3   8      615.13      640.10      9.19 o 
  -5  -3   8       18.53       19.95      1.53 o 
  -4  -3   8      172.38      176.53      3.66 o 
  -3  -3   8       22.99       24.78      1.88 o 
  -2  -3   8        3.31        9.76      4.82 o 
  -1  -3   8     5131.06     5498.22     91.33 o 
   0  -3   8     1466.61     1612.59     34.49 o 
   1  -3   8      122.78      119.24      4.70 o 
   2  -3   8        3.95        0.27      2.04 o 
   3  -3   8      455.29      419.06      8.98 o 
   4  -3   8      247.74      253.58     14.25 o 
   5  -3   8        3.63        7.41      2.11 o 
   6  -3   8       28.30       28.50      1.66 o 
   7  -3   8      278.10      259.47      6.58 o 
   8  -3   8      179.50      206.15      9.21 o 
  -8  -2   8      258.77      250.45      6.34 o 
  -7  -2   8      267.41      271.83      5.61 o 
  -6  -2   8      103.01      105.51      2.96 o 
  -5  -2   8      511.33      523.65      8.25 o 
  -4  -2   8     2841.42     2865.57     43.29 o 
  -3  -2   8      126.28      131.09      3.40 o 
  -2  -2   8     1162.95     1291.22     26.10 o 
  -1  -2   8      223.82      237.17      5.18 o 
   0  -2   8       29.42       41.53      2.11 o 
   1  -2   8       68.96       56.07      3.02 o 
   2  -2   8     1392.65     1336.83     49.51 o 
   3  -2   8      315.65      301.58     12.96 o 
   4  -2   8      439.12      394.37      7.51 o 
   5  -2   8      997.24      948.25     11.39 o 
   6  -2   8      168.54      171.10      5.88 o 
   7  -2   8        3.77       -0.64      2.88 o 
  -8  -1   8      123.79      122.81      9.44 o 
  -7  -1   8      543.98      557.82      8.94 o 
  -6  -1   8       16.04       20.28      2.34 o 
  -5  -1   8       12.02       13.28      1.40 o 
  -4  -1   8      223.64      202.75      4.43 o 
  -3  -1   8     2412.27     2429.02     45.53 o 
  -2  -1   8     2420.73     2474.74     77.50 o 
  -1  -1   8        0.05        2.21      0.84 o 
   0  -1   8      164.64      154.52      4.98 o 
   1  -1   8        2.98        2.44      0.94 o 
   2  -1   8     2009.73     2079.16     59.75 o 
   3  -1   8        2.21        7.14      2.21 o 
   4  -1   8     2968.62     2708.77     51.94 o 
   5  -1   8        5.31        9.72      1.28 o 
   6  -1   8       10.61       12.81      3.51 o 
   7  -1   8       35.33       48.74      4.92 o 
  -8   0   8      100.45      115.93      4.10 o 
  -7   0   8     1135.83     1170.35     17.19 o 
  -6   0   8      177.83      170.78      3.86 o 
  -5   0   8      395.79      415.33      7.44 o 
  -4   0   8     1880.83     1922.55     30.48 o 
  -3   0   8      887.80      916.26     17.92 o 
  -2   0   8      661.83      680.32     18.12 o 
  -1   0   8       35.75       45.79      1.80 o 
   0   0   8      472.45      430.18     11.55 o 
   1   0   8      209.47      242.02      5.81 o 
   2   0   8     1275.22     1312.83     40.88 o 
   3   0   8        4.78        6.38      1.29 o 
   4   0   8       13.38       17.25      1.27 o 
   5   0   8      296.47      292.25      4.47 o 
   6   0   8       23.52       28.97      4.21 o 
  -9   1   8       40.86       43.83      3.81 o 
  -8   1   8       67.82       72.63      2.84 o 
  -7   1   8        8.39        8.88      1.35 o 
  -6   1   8     2646.31     2629.52     39.57 o 
  -5   1   8      514.33      480.20      9.68 o 
  -4   1   8       30.65       27.89      1.68 o 
  -3   1   8       25.69       30.31      2.21 o 
  -2   1   8       24.26       32.88      2.15 o 
  -1   1   8     2027.22     2074.74     35.36 o 
   0   1   8     1159.55     1127.60     27.92 o 
   1   1   8     2259.15     2401.46     45.19 o 
   2   1   8      610.25      648.69     13.32 o 
   3   1   8       19.26       20.45      1.44 o 
   4   1   8      474.04      492.26      8.05 o 
   5   1   8      131.46      138.82      3.67 o 
   6   1   8        0.94        1.77      1.61 o 
  -9   2   8        2.72        3.26      1.32 o 
  -8   2   8      562.63      527.37      9.89 o 
  -7   2   8      152.09      170.74      4.29 o 
  -6   2   8      566.61      611.51     12.00 o 
  -5   2   8      804.36      815.34     19.19 o 
  -4   2   8     1314.57     1309.27     26.75 o 
  -3   2   8      945.56      962.71     19.95 o 
  -2   2   8      752.94      862.18     15.45 o 
  -1   2   8      214.70      227.60      7.18 o 
   0   2   8      398.02      423.81     11.60 o 
   1   2   8      142.86      151.87      4.26 o 
   2   2   8        9.41       14.54      1.16 o 
   3   2   8        0.00       -0.98      0.98 o 
   4   2   8       25.44       28.04      1.28 o 
   5   2   8        0.01       -0.40      1.06 o 
   6   2   8      182.56      172.51      5.93 o 
  -9   3   8      227.12      226.73      6.72 o 
  -8   3   8       60.23       78.86      2.87 o 
  -7   3   8     1420.18     1404.56     22.97 o 
  -6   3   8      102.64      100.59      4.79 o 
  -5   3   8      106.62      110.80      3.58 o 
  -4   3   8      308.93      325.61      7.46 o 
  -3   3   8     1277.66     1403.84     72.07 o 
  -2   3   8        5.49       10.45      1.25 o 
  -1   3   8      317.78      316.75      7.57 o 
   0   3   8     1443.62     1471.71     28.71 o 
   1   3   8       40.63       43.04      1.91 o 
   2   3   8      319.40      315.54      6.16 o 
   3   3   8      463.15      470.44      9.68 o 
   4   3   8      230.71      230.17      4.98 o 
   5   3   8        1.52        2.51      0.77 o 
   6   3   8      123.59       97.87      5.47 o 
  -9   4   8        4.63        3.65      2.69 o 
  -8   4   8        3.73        6.30      1.51 o 
  -7   4   8      902.35      898.72     15.73 o 
  -6   4   8      161.41      150.70      4.46 o 
  -5   4   8       67.13       64.54      3.37 o 
  -4   4   8      918.10      903.19     29.76 o 
  -3   4   8      141.69      124.23      5.04 o 
  -2   4   8       60.58       55.06      3.35 o 
  -1   4   8       97.08       97.47      5.29 o 
   0   4   8      750.02      736.10     16.45 o 
   1   4   8      527.03      518.18      9.23 o 
   2   4   8      536.90      574.08     10.17 o 
   3   4   8      127.13      131.77      3.39 o 
   4   4   8       71.53       79.27      4.28 o 
   5   4   8        0.48        0.31      1.01 o 
  -9   5   8       91.10       97.16      4.07 o 
  -8   5   8       31.43       32.11      4.30 o 
  -7   5   8      245.35      242.37      7.27 o 
  -6   5   8     1290.39     1330.48     24.92 o 
  -5   5   8      590.02      595.52     10.38 o 
  -4   5   8       10.37       14.48      3.21 o 
  -3   5   8      106.26      100.44      6.63 o 
  -2   5   8       35.52       31.11      3.00 o 
  -1   5   8      137.22      126.01      4.34 o 
   0   5   8      707.48      716.30     18.24 o 
   1   5   8       34.04       33.03      1.70 o 
   2   5   8       23.19       22.24      1.78 o 
   3   5   8       33.70       38.32      1.82 o 
   4   5   8        1.74        1.82      1.16 o 
   5   5   8      267.46      306.19      7.46 o 
  -9   6   8        6.59        7.15      1.07 o 
  -8   6   8      553.11      580.27     10.43 o 
  -7   6   8       92.57      102.35     12.70 o 
  -6   6   8     1263.88     1282.59     17.89 o 
  -5   6   8        4.00        9.17      1.14 o 
  -4   6   8       40.29       50.32      2.25 o 
  -3   6   8       95.19       88.03      2.92 o 
  -2   6   8      637.37      638.87      8.55 o 
  -1   6   8      805.27      776.78     19.72 o 
   0   6   8      134.05      139.91      4.51 o 
   1   6   8       61.45       66.88      2.41 o 
   2   6   8      125.73      115.75      4.02 o 
   3   6   8        5.35        6.10      1.26 o 
   4   6   8      156.58      156.44      4.07 o 
  -8   7   8        1.41        5.19      1.34 o 
  -7   7   8       36.37       46.37      2.39 o 
  -6   7   8      257.40      229.90      4.09 o 
  -5   7   8      331.61      306.98      5.50 o 
  -4   7   8      149.51      152.17      4.04 o 
  -3   7   8       83.22       81.52      2.22 o 
  -2   7   8     1667.84     1671.32     19.39 o 
  -1   7   8      534.98      563.51     10.09 o 
   0   7   8      103.62      104.62      3.16 o 
   1   7   8       27.79       34.78      2.43 o 
   2   7   8     1032.89     1015.26     18.08 o 
   3   7   8        6.18        5.18      1.05 o 
  -8   8   8       49.07       58.45      2.17 o 
  -7   8   8        7.81        8.91      1.28 o 
  -6   8   8      126.23      122.37      4.16 o 
  -5   8   8       69.89       70.73      2.45 o 
  -4   8   8       15.16       12.18      1.29 o 
  -3   8   8        6.33       14.67      1.39 o 
  -2   8   8      433.45      397.85      6.04 o 
  -1   8   8      261.23      269.51      4.85 o 
   0   8   8      120.90      120.35      2.81 o 
   1   8   8        6.09        8.16      1.23 o 
   2   8   8       13.17       15.80      1.76 o 
  -7   9   8      207.78      207.65      5.60 o 
  -6   9   8       31.50       31.13      1.79 o 
  -5   9   8      115.12      102.93      2.69 o 
  -4   9   8       27.82       23.64      1.52 o 
  -3   9   8        0.39        1.39      1.26 o 
  -2   9   8       13.05       15.34      1.39 o 
  -1   9   8      358.59      369.40      6.42 o 
   0   9   8       51.31       56.07      2.26 o 
   1   9   8       11.02       14.88      2.00 o 
  -6  10   8       81.77       91.21      3.95 o 
  -5  10   8        2.82        0.98      1.59 o 
  -4  10   8       44.58       39.91      4.42 o 
  -2  10   8        0.02       -0.07      1.62 o 
  -1  10   8       11.62        5.35      1.27 o 
   0 -10   9      227.36      228.51      8.21 o 
   1 -10   9      101.25      110.79      5.26 o 
   2 -10   9      394.25      408.18     13.78 o 
   3 -10   9       16.04       13.61      1.61 o 
   4 -10   9       23.75       26.86      2.46 o 
  -2  -9   9        0.26        2.52      1.25 o 
  -1  -9   9      393.46      417.78      7.92 o 
   0  -9   9        1.29        2.31      1.57 o 
   1  -9   9       10.41        8.92      1.48 o 
   2  -9   9        3.27        5.13      1.16 o 
   3  -9   9        1.13        0.42      1.93 o 
   4  -9   9       78.96       82.80      4.12 o 
   5  -9   9       37.31       34.65      2.89 o 
   6  -9   9        1.91        7.26      1.34 o 
  -4  -8   9      163.12      159.72      6.03 o 
  -3  -8   9       13.81       10.02      1.69 o 
  -2  -8   9        7.45        9.66      1.49 o 
  -1  -8   9       39.97       44.97      2.35 o 
   0  -8   9      241.85      234.12      5.55 o 
   1  -8   9        3.72        4.02      1.27 o 
   2  -8   9     1125.05     1148.99     16.30 o 
   3  -8   9        2.63        3.06      1.22 o 
   4  -8   9        2.64        1.51      1.19 o 
   5  -8   9        1.12        2.41      1.66 o 
   6  -8   9       18.73       19.30      2.14 o 
  -5  -7   9        0.15       -0.70      1.84 o 
  -4  -7   9        2.22        4.89      1.56 o 
  -3  -7   9        6.18       10.00      1.49 o 
  -2  -7   9       51.40       50.59      2.04 o 
  -1  -7   9        6.12        4.95      1.34 o 
   0  -7   9       60.30       63.56      2.12 o 
   1  -7   9      380.70      377.55      6.41 o 
   2  -7   9        0.31        1.71      1.90 o 
   3  -7   9       29.46       31.50      1.55 o 
   4  -7   9       73.50       68.30      3.02 o 
   5  -7   9        0.22        2.31      2.24 o 
   6  -7   9        2.90        2.56      2.39 o 
   7  -7   9       33.05       31.18      2.48 o 
  -6  -6   9        2.26        0.27      1.27 o 
  -5  -6   9        3.30        4.62      1.91 o 
  -4  -6   9       70.30       76.25      2.39 o 
  -3  -6   9      170.67      180.69      3.48 o 
  -2  -6   9       41.03       47.90      2.02 o 
  -1  -6   9      430.18      422.14      6.81 o 
   0  -6   9      269.84      261.71      5.75 o 
   1  -6   9       49.06       49.82      2.67 o 
   2  -6   9      269.87      250.86      4.83 o 
   3  -6   9       38.95       39.14      2.02 o 
   4  -6   9        7.06       10.81      1.69 o 
   5  -6   9       88.45       82.67      3.60 o 
   6  -6   9        8.56        7.94      1.37 o 
   7  -6   9       37.05       42.95      2.63 o 
  -6  -5   9      440.15      436.18      8.03 o 
  -5  -5   9       26.49       21.19      3.75 o 
  -4  -5   9      131.09      143.26      2.89 o 
  -3  -5   9       63.15       65.26      2.08 o 
  -2  -5   9       68.45       66.43      3.47 o 
  -1  -5   9       45.35       44.67      2.42 o 
   0  -5   9        0.74        0.48      1.72 o 
   1  -5   9        9.54        9.10      1.78 o 
   2  -5   9      224.14      221.58      5.63 o 
   3  -5   9      276.60      274.14      5.52 o 
   4  -5   9      213.69      219.35      6.88 o 
   5  -5   9      250.81      244.47      6.28 o 
   6  -5   9       64.55       53.16      2.64 o 
   7  -5   9      811.88      831.99     18.62 o 
  -7  -4   9      263.43      261.98      5.57 o 
  -6  -4   9        1.29        3.51      1.53 o 
  -5  -4   9      850.22      855.53     14.32 o 
  -4  -4   9      231.34      258.24      4.82 o 
  -3  -4   9      158.17      157.67      4.85 o 
  -2  -4   9      531.28      531.42     21.00 o 
  -1  -4   9        7.48       12.59      2.27 o 
   0  -4   9      363.21      381.91     11.18 o 
   1  -4   9     3451.86     3636.15     98.78 o 
   2  -4   9      237.43      213.29      5.63 o 
   3  -4   9       47.43       52.23      4.36 o 
   4  -4   9      462.83      468.37     11.96 o 
   5  -4   9       20.96       21.72      2.21 o 
   6  -4   9       24.51       34.42      2.20 o 
   7  -4   9      404.03      393.72      9.35 o 
   8  -4   9       19.61       14.48      2.74 o 
  -7  -3   9      122.56      135.01      3.39 o 
  -6  -3   9      120.21      117.18      4.67 o 
  -5  -3   9      224.46      240.94      4.67 o 
  -4  -3   9     1971.39     1995.04     24.70 o 
  -3  -3   9        3.96        4.20      1.32 o 
  -2  -3   9      299.01      290.61      7.55 o 
  -1  -3   9       17.92       18.90      1.96 o 
   0  -3   9     2252.86     2303.47     51.96 o 
   1  -3   9        5.74       11.65      4.33 o 
   2  -3   9        0.00        1.07      1.17 o 
   3  -3   9       74.03       78.11      6.01 o 
   4  -3   9      820.96      796.46     24.60 o 
   5  -3   9      784.89      804.60     13.00 o 
   6  -3   9     1050.22     1047.34     18.04 o 
   7  -3   9       13.01        8.91      1.57 o 
  -8  -2   9       13.37        9.87      1.74 o 
  -7  -2   9       13.98       14.52      1.74 o 
  -6  -2   9      443.46      460.56      8.05 o 
  -5  -2   9       39.37       43.69      1.96 o 
  -4  -2   9     1746.48     1795.27     27.65 o 
  -3  -2   9       90.88       93.21      3.19 o 
  -2  -2   9        0.11        2.20      1.44 o 
  -1  -2   9       39.61       47.64      2.48 o 
   0  -2   9      150.05      166.44     14.83 o 
   1  -2   9      647.31      627.60     16.65 o 
   2  -2   9      263.43      277.42      8.38 o 
   3  -2   9      120.18      136.99      3.93 o 
   4  -2   9       59.40       54.01      2.45 o 
   5  -2   9       71.08       78.33      2.15 o 
   6  -2   9       47.85       48.62      2.08 o 
   7  -2   9       47.00       50.02      4.82 o 
  -8  -1   9      184.07      197.40      8.30 o 
  -7  -1   9        1.75        1.46      2.00 o 
  -6  -1   9      287.79      302.54      6.81 o 
  -5  -1   9       19.11       17.22      1.40 o 
  -4  -1   9     1165.56     1175.70     19.39 o 
  -3  -1   9      310.34      315.84      7.28 o 
  -2  -1   9      245.96      263.28      9.23 o 
  -1  -1   9     1053.67     1020.16     22.56 o 
   0  -1   9      344.80      352.70     12.57 o 
   1  -1   9       46.21       38.35      2.42 o 
   2  -1   9       18.89       23.82      1.74 o 
   3  -1   9     1028.87     1023.98     17.70 o 
   4  -1   9     1483.93     1426.93     28.04 o 
   5  -1   9      264.08      263.57      4.54 o 
   6  -1   9       33.22       32.33      2.21 o 
  -8   0   9      189.27      197.29      6.86 o 
  -7   0   9       59.70       61.53      2.78 o 
  -6   0   9       17.60       21.59      1.67 o 
  -5   0   9      241.63      234.44      4.89 o 
  -4   0   9     3089.03     3085.68     48.31 o 
  -3   0   9       62.57       56.82      2.30 o 
  -2   0   9      806.04      866.16     18.28 o 
  -1   0   9      140.92      150.95      7.72 o 
   0   0   9     3481.75     3353.44     91.81 o 
   1   0   9     1052.99      999.26     19.69 o 
   2   0   9       35.01       37.63      1.72 o 
   3   0   9       45.37       54.92      1.87 o 
   4   0   9       13.24       20.48      1.64 o 
   5   0   9        5.70        3.86      0.91 o 
   6   0   9       55.35       56.58      3.21 o 
  -9   1   9       24.11       16.43      1.12 o 
  -8   1   9       45.18       46.48      2.29 o 
  -7   1   9       48.74       50.17      3.14 o 
  -6   1   9      262.59      264.68      5.40 o 
  -5   1   9      298.93      285.29      5.56 o 
  -4   1   9       54.46       49.15      2.35 o 
  -3   1   9     1405.97     1342.97     34.74 o 
  -2   1   9      500.97      530.45     14.02 o 
  -1   1   9      126.99      145.92      4.21 o 
   0   1   9      820.68      811.43     45.35 o 
   1   1   9      103.69      131.98      4.06 o 
   2   1   9       17.90       15.79      1.17 o 
   3   1   9      158.63      157.18      4.23 o 
   4   1   9      199.62      189.35      3.34 o 
   5   1   9      123.29      115.37      5.07 o 
   6   1   9      157.06      126.01      4.89 o 
  -9   2   9       90.65      102.66      3.37 o 
  -8   2   9      648.26      644.84     11.13 o 
  -7   2   9      237.13      224.43      5.22 o 
  -6   2   9      816.37      786.50     15.10 o 
  -5   2   9      188.21      211.70      5.82 o 
  -4   2   9      629.47      610.43     11.19 o 
  -3   2   9     1791.14     1851.55     37.24 o 
  -2   2   9     2663.69     2591.45     51.19 o 
  -1   2   9     2041.00     2015.52     68.25 o 
   0   2   9       22.49       24.67      1.88 o 
   1   2   9       44.88       47.99      1.99 o 
   2   2   9      976.37     1021.07     15.08 o 
   3   2   9      546.21      565.17     11.25 o 
   4   2   9       22.31       15.56      1.34 o 
   5   2   9       87.75       68.59      2.49 o 
   6   2   9      303.19      287.38      8.78 o 
  -9   3   9       63.21       64.75      3.88 o 
  -8   3   9      242.75      230.61      5.04 o 
  -7   3   9      638.66      618.93     11.13 o 
  -6   3   9      165.63      171.05      4.82 o 
  -5   3   9        2.34        5.51      1.42 o 
  -4   3   9      243.61      234.98      5.98 o 
  -3   3   9      701.22      665.34     17.78 o 
  -2   3   9      170.27      208.96      5.55 o 
  -1   3   9     3109.82     3138.00    170.79 o 
   0   3   9      664.98      643.13     13.71 o 
   1   3   9      562.82      571.03      9.13 o 
   2   3   9       26.83       34.49      1.65 o 
   3   3   9      126.74      134.32      3.35 o 
   4   3   9      793.92      791.96     13.60 o 
   5   3   9      161.44      166.40      5.18 o 
   6   3   9       95.55       89.56      3.72 o 
  -8   4   9       85.60       82.65      7.53 o 
  -7   4   9      108.35      107.20      4.40 o 
  -6   4   9      115.85      113.16      3.86 o 
  -5   4   9      677.33      694.26     11.80 o 
  -4   4   9      243.86      285.95     12.73 o 
  -3   4   9      388.83      393.31     11.72 o 
  -2   4   9     1442.77     1427.91     35.22 o 
  -1   4   9       49.13       48.46      3.47 o 
   0   4   9        5.73        6.36      1.22 o 
   1   4   9      103.08      113.63      3.01 o 
   2   4   9      139.66      132.32      3.21 o 
   3   4   9      332.97      301.23      5.75 o 
   4   4   9       54.77       57.75      2.33 o 
   5   4   9        0.46        0.48      0.54 o 
  -9   5   9       23.26       23.79      1.28 o 
  -8   5   9      830.72      888.83     15.25 o 
  -7   5   9        9.90       14.78      2.19 o 
  -6   5   9      287.71      291.99      7.11 o 
  -5   5   9     1726.82     1690.45     21.30 o 
  -4   5   9      316.46      287.50      7.03 o 
  -3   5   9       61.26       64.50      3.85 o 
  -2   5   9       29.05       25.32      2.18 o 
  -1   5   9      238.81      231.40      4.48 o 
   0   5   9      235.03      242.21      5.54 o 
   1   5   9     1202.30     1217.69     15.83 o 
   2   5   9      184.79      171.07      3.80 o 
   3   5   9       67.47       61.20      2.30 o 
   4   5   9       42.58       40.19      1.80 o 
   5   5   9       15.76       20.02      1.24 o 
  -8   6   9      293.00      280.69      5.79 o 
  -7   6   9       77.00       77.97      3.80 o 
  -6   6   9       54.41       49.78      1.70 o 
  -5   6   9      207.34      176.86      4.12 o 
  -4   6   9        6.20       11.73      2.52 o 
  -3   6   9      388.21      386.09      5.88 o 
  -2   6   9       21.47       20.60      1.14 o 
  -1   6   9     1181.31     1146.86     16.52 o 
   0   6   9        4.55        5.81      1.16 o 
   1   6   9      274.13      280.52      4.25 o 
   2   6   9        1.84        2.07      1.25 o 
   3   6   9      149.18      151.34      3.37 o 
   4   6   9        0.01        1.30      0.55 o 
  -8   7   9      117.30      124.99      3.36 o 
  -7   7   9        4.27       10.92      1.61 o 
  -6   7   9      232.26      210.07      3.80 o 
  -5   7   9      230.38      227.87      4.87 o 
  -4   7   9      496.90      471.83      8.74 o 
  -3   7   9      173.34      145.17      3.56 o 
  -2   7   9      557.35      498.56      7.41 o 
  -1   7   9      893.46      870.37     12.79 o 
   0   7   9        5.39        7.18      1.19 o 
   1   7   9       58.23       55.72      2.26 o 
   2   7   9       35.15       33.25      1.98 o 
   3   7   9      140.07      156.66      4.12 o 
  -8   8   9       23.68       29.36      2.09 o 
  -7   8   9       50.72       51.95      2.34 o 
  -6   8   9      933.34      887.24     18.29 o 
  -5   8   9      113.51      117.16      3.14 o 
  -4   8   9        0.01        0.17      2.35 o 
  -3   8   9      497.34      447.14      7.84 o 
  -2   8   9        9.20        8.64      1.35 o 
  -1   8   9       71.98       81.70      2.39 o 
   0   8   9      182.44      184.92      3.86 o 
   1   8   9       49.94       51.59      1.99 o 
   2   8   9        0.85        1.72      1.27 o 
  -7   9   9       58.69       74.02      3.88 o 
  -6   9   9       19.21       14.07      1.38 o 
  -5   9   9       94.56       91.01      2.45 o 
  -4   9   9       85.95       95.51      2.63 o 
  -3   9   9        1.87        1.71      1.19 o 
  -2   9   9      111.77      108.57      2.75 o 
  -1   9   9       90.98       87.93      2.35 o 
   0   9   9        0.74        1.41      1.69 o 
   1   9   9       34.97       29.11      2.41 o 
  -4  10   9       45.28       49.69      3.25 o 
  -3  10   9       72.68       94.31      3.47 o 
  -2  10   9       18.03       18.50      1.74 o 
   1 -10  10       46.23       50.12      3.38 o 
   2 -10  10        3.90        7.69      2.11 o 
   3 -10  10       11.90       14.43      1.45 o 
   4 -10  10        3.34        3.11      1.57 o 
  -1  -9  10      190.87      206.85      6.56 o 
   0  -9  10       65.92       73.28      4.48 o 
   1  -9  10        2.53        0.61      1.07 o 
   2  -9  10       36.08       35.56      1.53 o 
   3  -9  10      262.18      262.84      5.79 o 
   4  -9  10       49.03       48.86      1.87 o 
   5  -9  10       11.54       11.05      1.61 o 
  -3  -8  10        0.14        1.27      1.44 o 
  -2  -8  10      180.58      184.92      4.35 o 
  -1  -8  10       25.05       24.47      1.91 o 
   0  -8  10        5.14        3.72      1.60 o 
   1  -8  10        1.50        1.52      1.35 o 
   2  -8  10      375.71      388.32      6.99 o 
   3  -8  10      100.69      106.99      4.52 o 
   4  -8  10      888.76      825.59     13.63 o 
   5  -8  10      535.12      497.23     18.48 o 
   6  -8  10       58.93       70.58      2.06 o 
  -5  -7  10       12.20       12.98      2.14 o 
  -4  -7  10        1.32       -0.52      1.21 o 
  -3  -7  10      219.70      208.48      4.19 o 
  -2  -7  10        2.69        4.24      1.39 o 
  -1  -7  10      277.31      283.29      6.86 o 
   0  -7  10      352.55      343.94      6.00 o 
   1  -7  10      454.12      443.40      8.20 o 
   2  -7  10      449.06      437.62      7.20 o 
   3  -7  10      299.82      291.26      4.71 o 
   4  -7  10      553.21      497.40      9.77 o 
   5  -7  10     1248.24     1248.52     24.40 o 
   6  -7  10       12.90        9.68      1.24 o 
  -5  -6  10       76.36       74.67      3.68 o 
  -4  -6  10       18.96       19.54      1.73 o 
  -3  -6  10      171.09      173.86      3.73 o 
  -2  -6  10      356.83      358.86      5.67 o 
  -1  -6  10       43.33       39.19      1.62 o 
   0  -6  10     2108.86     2090.32     25.78 o 
   1  -6  10      184.97      183.09      3.88 o 
   2  -6  10       49.21       48.86      2.05 o 
   3  -6  10      144.31      133.64      3.39 o 
   4  -6  10        1.37        5.02      1.49 o 
   5  -6  10        8.85        4.03      1.74 o 
   6  -6  10       28.55       24.44      1.32 o 
   7  -6  10       12.74        8.05      1.07 o 
  -6  -5  10      112.61      111.90      5.05 o 
  -5  -5  10        0.18       -1.48      1.48 o 
  -4  -5  10       27.35       26.03      1.32 o 
  -3  -5  10       16.68       16.36      1.30 o 
  -2  -5  10      206.58      196.26      4.62 o 
  -1  -5  10     1393.63     1368.25     25.60 o 
   0  -5  10     1068.89     1004.95     19.32 o 
   1  -5  10      147.39      154.52      4.65 o 
   2  -5  10      363.76      393.69      6.63 o 
   3  -5  10       75.47       74.86      2.34 o 
   4  -5  10      617.18      611.03     13.22 o 
   5  -5  10      160.95      160.83      4.73 o 
   6  -5  10        3.77        2.80      1.19 o 
   7  -5  10        0.33        1.40      1.20 o 
  -7  -4  10      868.66      874.95     21.91 o 
  -6  -4  10      270.14      278.30      6.89 o 
  -5  -4  10       57.25       57.86      2.75 o 
  -4  -4  10       40.73       42.05      1.50 o 
  -3  -4  10      388.17      404.46      5.71 o 
  -2  -4  10      702.43      681.51     12.36 o 
  -1  -4  10      847.57      859.04     27.45 o 
   0  -4  10      299.01      295.04     13.47 o 
   1  -4  10     1184.89     1221.36     31.42 o 
   2  -4  10        1.05        0.13      1.30 o 
   3  -4  10      102.93      101.23      3.46 o 
   4  -4  10        5.91       16.12      6.19 o 
   5  -4  10      239.57      256.68      6.33 o 
   6  -4  10      700.06      742.47     22.16 o 
   7  -4  10      254.97      245.03      7.67 o 
  -7  -3  10        6.95        4.72      1.42 o 
  -6  -3  10      387.72      404.96      8.43 o 
  -5  -3  10      565.41      571.00      9.33 o 
  -4  -3  10      495.36      506.54      7.34 o 
  -3  -3  10      591.02      597.98     15.03 o 
  -2  -3  10      215.53      204.36      7.37 o 
  -1  -3  10      469.24      481.25     13.51 o 
   0  -3  10      635.22      692.67     18.80 o 
   1  -3  10      250.79      236.09      8.60 o 
   2  -3  10        0.63       -0.43      1.27 o 
   3  -3  10     1168.40     1130.51     23.00 o 
   4  -3  10      142.98      143.42      4.47 o 
   5  -3  10      434.20      449.94      9.66 o 
   6  -3  10      183.14      191.49      3.97 o 
   7  -3  10       17.16       17.29      1.97 o 
  -7  -2  10      577.24      598.84     19.25 o 
  -6  -2  10      110.64      110.69      2.97 o 
  -5  -2  10      624.13      651.13     10.03 o 
  -4  -2  10       97.27      113.61      3.23 o 
  -3  -2  10      421.62      409.64      9.31 o 
  -2  -2  10      380.69      402.37     11.17 o 
  -1  -2  10      273.72      252.11      7.93 o 
   0  -2  10      467.49      469.60     13.25 o 
   1  -2  10       10.85       17.26      2.24 o 
   2  -2  10        0.47        3.09      0.98 o 
   3  -2  10      760.01      726.33     17.29 o 
   4  -2  10     1831.52     1774.94     34.08 o 
   5  -2  10      572.70      597.45      8.74 o 
   6  -2  10      380.14      381.94      6.88 o 
   7  -2  10      114.82      116.95      4.28 o 
  -8  -1  10       21.38       24.03      1.64 o 
  -7  -1  10       35.67       43.20      3.21 o 
  -6  -1  10        5.87        5.68      1.40 o 
  -5  -1  10       53.80       61.62      4.33 o 
  -4  -1  10      105.15      118.11      3.83 o 
  -3  -1  10       73.59       74.72      2.92 o 
  -2  -1  10       15.70       18.37      1.88 o 
  -1  -1  10      750.72      823.34     18.07 o 
   0  -1  10     1054.03     1001.33     25.50 o 
   1  -1  10     1784.35     1742.02     42.75 o 
   2  -1  10     1834.58     1786.38     28.42 o 
   3  -1  10      157.25      167.99      4.35 o 
   4  -1  10     1310.82     1239.28     19.55 o 
   5  -1  10     2202.37     2269.72     36.31 o 
   6  -1  10      103.46      106.83      4.45 o 
   7  -1  10       30.68       33.39      2.21 o 
  -8   0  10       26.37       26.03      2.69 o 
  -7   0  10      251.73      260.96      7.62 o 
  -6   0  10      228.54      226.03      4.94 o 
  -5   0  10       19.23       23.89      1.48 o 
  -4   0  10       75.88       83.15      4.98 o 
  -3   0  10       95.74      116.71      3.58 o 
  -2   0  10       10.36        6.95      1.30 o 
  -1   0  10        3.55        3.69      4.76 o 
   0   0  10      386.50      404.00     14.28 o 
   1   0  10      543.41      500.95     10.81 o 
   2   0  10        5.26       11.35      1.13 o 
   3   0  10       87.80       89.76      2.74 o 
   4   0  10      138.28      129.85      2.84 o 
   5   0  10      278.70      272.13      5.32 o 
   6   0  10      117.23      127.15      4.95 o 
  -9   1  10        5.41        2.48      1.13 o 
  -8   1  10      439.07      449.43      8.08 o 
  -7   1  10        7.12        8.84      1.64 o 
  -6   1  10        3.85        5.33      1.53 o 
  -5   1  10       29.93       32.86      2.18 o 
  -4   1  10      385.81      396.56      8.93 o 
  -3   1  10        3.08        5.72      2.46 o 
  -2   1  10      282.08      288.51     11.50 o 
  -1   1  10        6.05       12.35      1.53 o 
   0   1  10     3240.60     3377.62     63.44 o 
   1   1  10      530.96      554.18      8.78 o 
   2   1  10        2.70        5.95      1.20 o 
   3   1  10       29.58       31.34      2.01 o 
   4   1  10       21.20       22.41      1.51 o 
   5   1  10        3.93       10.31      1.14 o 
   6   1  10      126.03      108.52      4.42 o 
  -9   2  10       87.46       90.46      4.15 o 
  -8   2  10       10.96       15.43      1.69 o 
  -7   2  10        1.24        1.40      1.44 o 
  -6   2  10        0.27        1.96      1.27 o 
  -5   2  10     1040.83     1031.11     19.21 o 
  -4   2  10        0.22        2.21      2.12 o 
  -3   2  10      115.79       96.55      3.56 o 
  -2   2  10       65.19       51.98      3.15 o 
  -1   2  10       79.47       62.35      3.43 o 
   0   2  10      558.77      543.68     11.84 o 
   1   2  10       69.70       72.74      2.22 o 
   2   2  10       10.59        7.88      1.37 o 
   3   2  10       98.69      100.59      2.91 o 
   4   2  10      306.17      278.19      5.68 o 
   5   2  10      197.81      200.34      5.81 o 
   6   2  10       44.77       51.09      3.01 o 
  -9   3  10       66.58       73.99      4.12 o 
  -8   3  10       24.52       19.69      2.79 o 
  -7   3  10       19.03       18.67      3.21 o 
  -6   3  10       95.57       84.54      4.05 o 
  -5   3  10      245.82      245.58      5.29 o 
  -4   3  10      186.10      194.93      6.80 o 
  -3   3  10       32.94       37.25      2.46 o 
  -2   3  10      253.14      269.30     11.08 o 
  -1   3  10      301.50      314.31      9.77 o 
   0   3  10      288.80      284.67      6.05 o 
   1   3  10      222.22      226.71      4.36 o 
   2   3  10      104.15      103.03      2.73 o 
   3   3  10       74.11       80.66      2.71 o 
   4   3  10       15.07       12.00      1.42 o 
   5   3  10       76.83       72.34      3.28 o 
  -8   4  10      131.59      133.84      9.19 o 
  -7   4  10       29.14       32.84      2.66 o 
  -6   4  10       23.97       20.31      2.06 o 
  -5   4  10        5.94        4.50      1.03 o 
  -4   4  10        8.60        4.85      1.34 o 
  -3   4  10       47.22       44.73      4.75 o 
  -2   4  10       27.68       24.51      2.75 o 
  -1   4  10      287.85      275.54      6.74 o 
   0   4  10      453.31      449.35      9.76 o 
   1   4  10      936.24      949.34     12.62 o 
   2   4  10     1640.52     1764.17     22.42 o 
   3   4  10       30.41       51.48      2.30 o 
   4   4  10        0.02        1.20      1.07 o 
   5   4  10       23.02       27.10      1.73 o 
  -8   5  10      196.21      194.80      5.57 o 
  -7   5  10        3.64        5.33      1.81 o 
  -6   5  10      101.85       92.56      3.01 o 
  -5   5  10      883.88      914.79     13.45 o 
  -4   5  10      172.04      182.69      4.40 o 
  -3   5  10       37.18       38.77      2.03 o 
  -2   5  10      110.79      104.84      3.08 o 
  -1   5  10     2791.75     2705.76     37.19 o 
   0   5  10      155.87      156.25      2.98 o 
   1   5  10      585.67      590.86      7.70 o 
   2   5  10      286.79      268.41      5.06 o 
   3   5  10       42.57       40.96      1.82 o 
   4   5  10        0.36        1.46      1.09 o 
  -8   6  10       61.02       67.67      3.12 o 
  -7   6  10      139.65      133.55      3.97 o 
  -6   6  10      351.31      338.87      5.57 o 
  -5   6  10      231.83      200.22      4.15 o 
  -4   6  10      211.91      206.06      5.63 o 
  -3   6  10      152.36      141.24      3.00 o 
  -2   6  10      118.24      109.88      2.29 o 
  -1   6  10       37.22       40.26      2.14 o 
   0   6  10      597.46      562.23      8.07 o 
   1   6  10       94.22       83.53      2.15 o 
   2   6  10      227.43      224.91      5.46 o 
   3   6  10        4.37        7.18      1.32 o 
  -8   7  10       73.46       70.44      2.44 o 
  -7   7  10      264.43      248.07      5.65 o 
  -6   7  10        0.02       -0.36      0.82 o 
  -5   7  10        0.36        1.60      1.18 o 
  -4   7  10       42.79       41.27      2.10 o 
  -3   7  10       21.42       33.82      1.61 o 
  -2   7  10      656.61      612.39      8.67 o 
  -1   7  10      279.64      268.50      5.57 o 
   0   7  10      498.45      514.93      8.70 o 
   1   7  10      777.66      797.67     12.70 o 
   2   7  10       56.29       45.98      2.14 o 
   3   7  10      295.97      301.01      8.25 o 
  -7   8  10        1.36        1.68      1.15 o 
  -6   8  10       69.63       65.55      2.65 o 
  -5   8  10        1.13       -1.06      1.06 o 
  -4   8  10        0.52        1.51      1.16 o 
  -3   8  10       94.67       90.99      3.22 o 
  -2   8  10      277.60      260.33      5.18 o 
  -1   8  10       95.40      102.21      2.57 o 
   0   8  10      150.23      152.22      7.64 o 
   1   8  10        3.65        2.70      0.96 o 
   2   8  10      313.77      336.92     10.80 o 
  -6   9  10       27.08       34.95      1.72 o 
  -5   9  10        0.17        0.11      0.87 o 
  -4   9  10        4.11        7.01      1.33 o 
  -3   9  10      178.24      190.33      8.17 o 
  -2   9  10        0.15        1.78      1.17 o 
  -1   9  10        7.79        9.08      1.12 o 
   0   9  10      317.90      356.34      8.29 o 
   2 -10  11       12.62       10.60      2.21 o 
  -1  -9  11       14.46       11.77      2.07 o 
   0  -9  11        0.76       -1.64      1.91 o 
   1  -9  11       33.14       39.65      3.50 o 
   2  -9  11      125.85      136.68      3.04 o 
   3  -9  11        1.24        2.90      1.14 o 
   4  -9  11       51.50       54.29      1.87 o 
  -3  -8  11      124.93      124.13      6.71 o 
  -2  -8  11      413.71      437.85      8.22 o 
  -1  -8  11       27.17       31.65      2.73 o 
   0  -8  11      310.81      334.85      7.09 o 
   1  -8  11      291.41      299.32      5.68 o 
   2  -8  11      319.07      317.11      5.87 o 
   3  -8  11      132.82      142.01      3.95 o 
   4  -8  11        0.10       -0.56      1.11 o 
   5  -8  11        0.00       -0.04      1.54 o 
  -4  -7  11      266.32      269.02      6.85 o 
  -3  -7  11      102.61      104.00      2.62 o 
  -2  -7  11       49.60       50.38      2.13 o 
  -1  -7  11      423.43      411.98      8.32 o 
   0  -7  11       24.80       22.00      1.65 o 
   1  -7  11       11.74       10.83      1.54 o 
   2  -7  11       54.44       54.73      2.10 o 
   3  -7  11      204.39      198.74      3.69 o 
   4  -7  11       46.46       46.71      2.47 o 
   5  -7  11        5.41        6.28      1.62 o 
   6  -7  11       34.91       24.59      1.52 o 
  -5  -6  11       79.33       92.22      3.54 o 
  -4  -6  11       14.40       17.81      2.50 o 
  -3  -6  11       45.39       57.25      2.75 o 
  -2  -6  11      307.81      307.84      6.58 o 
  -1  -6  11       36.97       37.25      1.59 o 
   0  -6  11      555.65      541.86      7.79 o 
   1  -6  11        4.13        6.68      1.44 o 
   2  -6  11       10.59       11.10      1.42 o 
   3  -6  11       23.33       21.68      1.31 o 
   4  -6  11       78.63       78.52      9.22 o 
   5  -6  11      142.80      148.56      4.47 o 
   6  -6  11      267.38      285.51      6.01 o 
   7  -6  11       87.24       46.42      2.24 o 
  -6  -5  11      245.46      244.25      5.87 o 
  -5  -5  11      326.73      342.13      6.73 o 
  -4  -5  11       87.03       84.52      2.46 o 
  -3  -5  11        0.58        0.28      1.01 o 
  -2  -5  11      453.31      446.41      8.06 o 
  -1  -5  11       63.15       62.89      2.27 o 
   0  -5  11      223.13      223.97      4.90 o 
   1  -5  11       10.16       11.82      1.38 o 
   2  -5  11       33.85       34.09      1.81 o 
   3  -5  11       15.60       13.16      1.48 o 
   4  -5  11        2.95        3.69      2.12 o 
   5  -5  11       17.74       19.23      2.02 o 
   6  -5  11      135.14      136.37      4.00 o 
  -7  -4  11      364.22      347.92      9.02 o 
  -6  -4  11      157.79      152.67      5.57 o 
  -5  -4  11       18.86       20.30      1.71 o 
  -4  -4  11        2.08        3.48      0.94 o 
  -3  -4  11       30.55       33.13      1.50 o 
  -2  -4  11      129.62      134.94      5.46 o 
  -1  -4  11       14.36       14.99      1.42 o 
   0  -4  11       33.66       33.40      1.94 o 
   1  -4  11      291.33      287.41      6.96 o 
   2  -4  11      785.11      782.53     13.00 o 
   3  -4  11       25.53       24.67      1.79 o 
   4  -4  11       34.77       40.55      3.71 o 
   5  -4  11       91.11       94.83      4.23 o 
   6  -4  11      137.40      146.99      6.39 o 
  -7  -3  11       26.61       26.73      2.16 o 
  -6  -3  11      389.93      392.50      8.19 o 
  -5  -3  11        0.11        0.67      1.12 o 
  -4  -3  11      426.85      450.83      6.44 o 
  -3  -3  11      240.68      246.35      5.31 o 
  -2  -3  11       35.13       37.53      2.32 o 
  -1  -3  11      270.06      286.56      9.14 o 
   0  -3  11       54.74       58.83      5.87 o 
   1  -3  11     1187.74     1172.03     27.47 o 
   2  -3  11     1617.03     1589.62     28.96 o 
   3  -3  11       58.95       65.55      5.59 o 
   4  -3  11      770.76      819.76     16.79 o 
   5  -3  11       89.75       99.36      3.97 o 
   6  -3  11      257.19      280.68      9.68 o 
  -7  -2  11       17.10       16.43      1.77 o 
  -6  -2  11      668.27      659.02     12.60 o 
  -5  -2  11       84.97       94.10      2.73 o 
  -4  -2  11      177.35      193.38      3.69 o 
  -3  -2  11      271.34      287.79      5.86 o 
  -2  -2  11        5.49        4.31      2.84 o 
  -1  -2  11        0.76        1.21      1.55 o 
   0  -2  11       73.26       75.15      4.16 o 
   1  -2  11       21.75       20.58      1.92 o 
   2  -2  11     1441.56     1394.30     22.22 o 
   3  -2  11       95.24       97.16      4.15 o 
   4  -2  11        8.62        8.68      1.65 o 
   5  -2  11      361.29      380.76      6.91 o 
   6  -2  11       34.42       41.01      1.88 o 
   7  -2  11      238.21      226.98      6.83 o 
  -8  -1  11       84.59       91.20      2.71 o 
  -7  -1  11       60.19       66.23      2.67 o 
  -6  -1  11      271.53      262.51      6.05 o 
  -5  -1  11      519.41      542.44      7.70 o 
  -4  -1  11       67.34       69.88      2.25 o 
  -3  -1  11      128.50      144.35      6.48 o 
  -2  -1  11     3099.40     3084.23     73.17 o 
  -1  -1  11        8.45       10.78      1.97 o 
   0  -1  11      392.35      387.35      8.84 o 
   1  -1  11       25.22       29.58      1.71 o 
   2  -1  11      912.39      895.86     16.88 o 
   3  -1  11       96.86      106.28      3.47 o 
   4  -1  11       61.39       69.58      4.35 o 
   5  -1  11     1287.56     1332.63     27.50 o 
   6  -1  11      315.72      309.27      9.45 o 
  -8   0  11       20.16       26.94      1.56 o 
  -7   0  11     1110.17     1166.27     19.49 o 
  -6   0  11      555.57      543.60      9.61 o 
  -5   0  11      264.94      268.51      4.89 o 
  -4   0  11        1.98        3.02      2.39 o 
  -3   0  11      379.49      385.91     13.18 o 
  -2   0  11      397.29      422.47     12.32 o 
  -1   0  11     1401.79     1373.48     45.65 o 
   0   0  11      284.02      289.49      5.97 o 
   1   0  11        0.11        2.31      1.64 o 
   2   0  11       14.83       15.68      1.25 o 
   3   0  11       78.87       75.01      2.58 o 
   4   0  11       13.51       15.82      1.54 o 
   5   0  11      123.38      126.08      5.07 o 
   6   0  11      380.60      387.05     11.30 o 
  -8   1  11      258.50      256.82      5.20 o 
  -7   1  11     1758.76     1762.90     28.62 o 
  -6   1  11      130.67      131.20      4.44 o 
  -5   1  11      163.44      164.37      3.97 o 
  -4   1  11     1526.22     1421.79     32.17 o 
  -3   1  11     1475.72     1478.82     40.62 o 
  -2   1  11       97.30       93.72      4.80 o 
  -1   1  11        1.95        8.71      2.61 o 
   0   1  11      858.67      813.43     14.13 o 
   1   1  11       31.88       36.32      1.83 o 
   2   1  11       22.54       23.46      1.47 o 
   3   1  11        1.86        1.71      1.07 o 
   4   1  11       69.56       68.33      2.51 o 
   5   1  11       84.91       81.57      2.77 o 
   6   1  11      223.26      226.70      7.24 o 
  -8   2  11      109.61      110.54      3.24 o 
  -7   2  11       23.33       29.63      2.65 o 
  -6   2  11      105.63      111.01      3.32 o 
  -5   2  11      102.06      116.41      3.27 o 
  -4   2  11      332.68      302.65     14.48 o 
  -3   2  11      323.18      288.94     10.22 o 
  -2   2  11      359.20      348.29      8.11 o 
  -1   2  11       43.09       55.14      3.80 o 
   0   2  11     1112.99     1136.56     19.30 o 
   1   2  11        0.26        1.59      0.88 o 
   2   2  11        0.55        1.92      0.94 o 
   3   2  11       55.62       54.99      2.39 o 
   4   2  11        4.48        3.59      1.31 o 
   5   2  11       16.91       18.10      3.26 o 
  -8   3  11       45.88       49.29      2.65 o 
  -7   3  11      118.35      118.38      6.39 o 
  -6   3  11      234.23      250.15      7.79 o 
  -5   3  11      497.75      484.34      7.20 o 
  -4   3  11      324.30      312.60      7.63 o 
  -3   3  11     1553.33     1441.41     35.73 o 
  -2   3  11      457.79      465.67     10.82 o 
  -1   3  11      534.19      493.52     10.82 o 
   0   3  11       29.59       31.42      1.86 o 
   1   3  11      319.54      326.37      5.22 o 
   2   3  11      342.06      335.22      5.45 o 
   3   3  11      216.43      211.46      4.47 o 
   4   3  11       25.90       37.59      1.88 o 
   5   3  11       23.86       24.83      1.99 o 
  -8   4  11       11.63       10.96      1.92 o 
  -7   4  11       27.85       30.51      3.65 o 
  -6   4  11      336.85      356.85      6.95 o 
  -5   4  11      104.32      115.76      3.04 o 
  -4   4  11       28.89       30.59      1.88 o 
  -3   4  11      142.10      133.83      3.65 o 
  -2   4  11      542.10      508.48      8.34 o 
  -1   4  11      684.42      649.85     12.50 o 
   0   4  11      172.51      172.81      3.48 o 
   1   4  11        4.33        3.79      1.03 o 
   2   4  11      776.88      769.55     10.66 o 
   3   4  11      606.74      589.85      9.38 o 
   4   4  11       26.66       31.33      1.40 o 
   5   4  11        0.25        2.42      0.85 o 
  -8   5  11       13.71        9.81      1.61 o 
  -7   5  11       15.27       15.01      1.80 o 
  -6   5  11       33.12       39.63      1.61 o 
  -5   5  11      207.28      222.31      4.45 o 
  -4   5  11        0.33        4.84      2.57 o 
  -3   5  11       39.44       40.32      1.63 o 
  -2   5  11     3133.33     3009.16     39.57 o 
  -1   5  11      579.63      613.71      9.64 o 
   0   5  11       26.98       27.45      1.38 o 
   1   5  11      717.29      740.08      9.29 o 
   2   5  11       41.32       35.31      1.93 o 
   3   5  11        6.06        5.26      1.58 o 
   4   5  11       68.87       66.91      2.47 o 
  -8   6  11       20.75       24.61      1.68 o 
  -7   6  11      101.62       97.44      4.87 o 
  -6   6  11      576.15      599.11     10.54 o 
  -5   6  11      167.94      165.49      3.72 o 
  -4   6  11      280.33      303.05      7.46 o 
  -3   6  11       55.36       47.44      1.68 o 
  -2   6  11        2.49        4.81      0.99 o 
  -1   6  11        8.53        9.76      1.22 o 
   0   6  11        0.05        1.74      1.02 o 
   1   6  11      147.97      147.37      2.99 o 
   2   6  11        6.09        8.78      1.35 o 
   3   6  11      278.65      281.37     10.46 o 
  -8   7  11       11.20       12.24      2.31 o 
  -7   7  11        6.53        7.56      1.37 o 
  -6   7  11      248.42      227.94      5.47 o 
  -5   7  11       49.18       46.96      2.07 o 
  -4   7  11      861.65      880.29     16.33 o 
  -3   7  11       21.74       21.68      1.57 o 
  -2   7  11       29.06       21.79      2.12 o 
  -1   7  11      210.58      204.83      4.04 o 
   0   7  11        4.89        5.77      2.46 o 
   1   7  11       36.08       37.13      1.58 o 
   2   7  11      455.47      445.45     12.55 o 
  -7   8  11       89.90       93.57      3.51 o 
  -6   8  11      285.98      304.87      6.43 o 
  -5   8  11       22.02       20.81      1.46 o 
  -4   8  11       10.50       11.58      1.33 o 
  -3   8  11       74.78       69.83      2.72 o 
  -2   8  11       47.48       48.74      1.85 o 
  -1   8  11       28.64       37.16      1.54 o 
   0   8  11        0.02        0.82      0.94 o 
   1   8  11      226.34      225.09     12.80 o 
  -6   9  11       83.75       82.64      3.65 o 
  -5   9  11        0.12        2.31      0.72 o 
  -4   9  11       44.47       47.42      2.02 o 
  -3   9  11        0.29       -0.47      1.37 o 
  -2   9  11       27.29       21.49      1.55 o 
  -1   9  11        0.53        1.49      1.21 o 
  -1  -9  12        1.56        1.04      1.51 o 
   0  -9  12      221.56      222.64      5.97 o 
   1  -9  12       15.43       17.39      1.72 o 
   2  -9  12       17.61       17.69      1.20 o 
   3  -9  12        1.06        1.20      1.00 o 
   4  -9  12      129.14      117.62      3.44 o 
  -3  -8  12       35.28       28.14      2.24 o 
  -2  -8  12       61.38       55.93      1.97 o 
  -1  -8  12       68.24       58.85      3.16 o 
   0  -8  12       67.23       76.67      3.44 o 
   1  -8  12      534.79      571.97      9.32 o 
   2  -8  12       94.22      103.92      2.74 o 
   3  -8  12        0.32        1.37      1.29 o 
   4  -8  12      187.70      196.11      5.41 o 
   5  -8  12       55.52       60.32      2.44 o 
  -4  -7  12      146.82      147.47      5.86 o 
  -3  -7  12      218.12      218.99      6.63 o 
  -2  -7  12       24.83       25.67      1.68 o 
  -1  -7  12       95.30       97.53      4.04 o 
   0  -7  12      349.05      356.96      6.49 o 
   1  -7  12       10.71       13.18      1.52 o 
   2  -7  12      721.65      769.31     12.30 o 
   3  -7  12      350.00      319.34      6.01 o 
   4  -7  12      505.49      484.36      9.93 o 
   5  -7  12       57.84       50.29      3.31 o 
  -5  -6  12      145.04      142.94      6.03 o 
  -4  -6  12      167.31      160.74      4.20 o 
  -3  -6  12       88.29       88.37      2.75 o 
  -2  -6  12       97.20      103.93      3.13 o 
  -1  -6  12      661.84      634.62     10.54 o 
   0  -6  12      515.68      489.49      7.86 o 
   1  -6  12       41.47       39.96      1.97 o 
   2  -6  12      714.63      701.93     10.61 o 
   3  -6  12      126.13      123.68      4.22 o 
   4  -6  12       73.61       78.60      3.65 o 
   5  -6  12      667.22      635.67     13.02 o 
   6  -6  12      254.18      264.49      5.98 o 
  -6  -5  12      648.58      631.03     15.85 o 
  -5  -5  12      272.10      271.11      5.22 o 
  -4  -5  12        2.21        1.17      1.05 o 
  -3  -5  12       24.23       22.40      1.45 o 
  -2  -5  12       88.87       98.46      2.47 o 
  -1  -5  12     2057.18     2000.06     27.06 o 
   0  -5  12     2648.00     2689.59     36.37 o 
   1  -5  12      170.01      162.24      4.31 o 
   2  -5  12       49.59       49.61      1.73 o 
   3  -5  12        1.47        3.77      1.68 o 
   4  -5  12       19.17       18.74      6.59 o 
   5  -5  12      130.54      139.45      7.90 o 
  -6  -4  12        0.78        0.49      1.72 o 
  -5  -4  12        2.32        3.89      1.18 o 
  -4  -4  12      253.69      273.53      4.22 o 
  -3  -4  12       11.88       15.57      1.22 o 
  -2  -4  12      337.59      326.04      5.76 o 
  -1  -4  12        0.03        0.98      0.94 o 
   0  -4  12      500.54      490.04      8.98 o 
   1  -4  12       54.43       55.84      1.95 o 
   2  -4  12      136.10      141.08      3.29 o 
   3  -4  12       28.04       30.35      2.04 o 
   4  -4  12      372.25      366.34     11.89 o 
   5  -4  12      138.47      153.45      6.69 o 
   6  -4  12      110.15      130.07      5.76 o 
  -7  -3  12      133.30      133.25      5.09 o 
  -6  -3  12      368.66      370.00      6.63 o 
  -5  -3  12      329.25      331.90      5.75 o 
  -4  -3  12      352.56      376.38      6.51 o 
  -3  -3  12      212.93      216.46      4.68 o 
  -2  -3  12      135.40      135.52      4.33 o 
  -1  -3  12        1.67        0.54      1.09 o 
   0  -3  12      395.20      389.43      7.44 o 
   1  -3  12       10.39       10.26      1.76 o 
   2  -3  12      522.03      543.64      9.86 o 
   3  -3  12      504.53      486.37      8.84 o 
   4  -3  12      189.84      185.49      5.32 o 
   5  -3  12      224.33      243.33      5.88 o 
   6  -3  12        1.14       -1.75      1.96 o 
  -7  -2  12      572.40      571.12     10.00 o 
  -6  -2  12      409.82      405.35     10.34 o 
  -5  -2  12        1.51        2.87      1.39 o 
  -4  -2  12        9.73        8.46      1.18 o 
  -3  -2  12      333.05      353.59      7.96 o 
  -2  -2  12      224.50      205.76      6.26 o 
  -1  -2  12        0.05       -0.50      1.24 o 
   0  -2  12        4.03        4.67      1.76 o 
   1  -2  12     1943.21     1950.98     38.44 o 
   2  -2  12       46.93       50.10      3.49 o 
   3  -2  12      201.22      198.17      4.56 o 
   4  -2  12     1310.08     1296.36     32.70 o 
   5  -2  12       22.66       25.56      2.13 o 
   6  -2  12        5.83        6.96      1.81 o 
  -7  -1  12       57.89       55.84      2.42 o 
  -6  -1  12      399.27      410.51     10.51 o 
  -5  -1  12      298.47      300.04      4.52 o 
  -4  -1  12       95.49       94.12      2.44 o 
  -3  -1  12      199.71      189.87      3.90 o 
  -2  -1  12       65.33       64.41      6.41 o 
  -1  -1  12       13.50       14.19      2.31 o 
   0  -1  12        4.12        2.89      1.90 o 
   1  -1  12      787.03      813.45     15.41 o 
   2  -1  12      223.15      226.80      4.89 o 
   3  -1  12        1.58        1.46      1.10 o 
   4  -1  12        0.07        0.37      1.79 o 
   5  -1  12      287.60      299.37      7.32 o 
  -8   0  12       84.68       77.46      2.79 o 
  -7   0  12       98.39      106.43      3.49 o 
  -6   0  12     2039.94     1978.64     35.22 o 
  -5   0  12        7.31        6.52      1.25 o 
  -4   0  12       35.62       36.58      2.04 o 
  -3   0  12       26.37       29.74      2.13 o 
  -2   0  12       96.01       78.26      4.05 o 
  -1   0  12      510.39      506.82     19.90 o 
   0   0  12        0.01        1.39      1.56 o 
   1   0  12        4.67        4.02      0.98 o 
   2   0  12      722.09      704.68     10.69 o 
   3   0  12      250.98      245.01      4.69 o 
   4   0  12       64.09       69.20      3.77 o 
   5   0  12     1205.91     1202.86     34.79 o 
   6   0  12      118.16      126.66      4.75 o 
  -8   1  12       18.05       22.92      1.91 o 
  -7   1  12      382.84      396.46     10.06 o 
  -6   1  12        6.37        8.54      1.74 o 
  -5   1  12      117.31      109.10      2.65 o 
  -4   1  12       29.67       38.00      2.31 o 
  -3   1  12      647.09      644.35     12.85 o 
  -2   1  12       79.01       77.06      4.02 o 
  -1   1  12       33.30       28.90      5.08 o 
   0   1  12        2.02        3.66      1.05 o 
   1   1  12      281.09      289.78      5.27 o 
   2   1  12       35.77       34.74      1.61 o 
   3   1  12      454.06      456.12      7.80 o 
   4   1  12       31.17       36.74      1.89 o 
   5   1  12      344.00      355.63      9.90 o 
  -8   2  12        0.40        1.58      1.72 o 
  -7   2  12      333.06      323.33      8.58 o 
  -6   2  12        4.86        5.67      1.48 o 
  -5   2  12      542.08      513.75      7.38 o 
  -4   2  12       49.65       47.84      3.21 o 
  -3   2  12      171.72      174.29      4.79 o 
  -2   2  12      236.25      224.69      7.81 o 
  -1   2  12      184.52      181.70      4.94 o 
   0   2  12       43.06       47.64      1.96 o 
   1   2  12      616.30      623.67      8.75 o 
   2   2  12      107.33      118.38      2.76 o 
   3   2  12       61.74       50.15      2.14 o 
   4   2  12      252.30      259.05      5.37 o 
   5   2  12       97.94       98.05      3.85 o 
  -8   3  12       13.72       15.13      2.09 o 
  -7   3  12      194.65      192.51      8.51 o 
  -6   3  12      290.88      270.01      6.15 o 
  -5   3  12     1170.42     1249.25     18.32 o 
  -4   3  12     2586.95     2559.80     42.11 o 
  -3   3  12      125.98      118.80      3.41 o 
  -2   3  12       15.29       13.52      1.33 o 
  -1   3  12      190.71      183.52      3.55 o 
   0   3  12      609.73      610.70      8.72 o 
   1   3  12      348.73      375.53      5.44 o 
   2   3  12       29.54       28.05      1.57 o 
   3   3  12        3.94        8.97      1.41 o 
   4   3  12       79.10       73.96      4.45 o 
   5   3  12       11.02       21.31      1.39 o 
  -8   4  12       50.68       60.79      4.42 o 
  -7   4  12       40.55       47.99      2.92 o 
  -6   4  12      804.83      806.84     11.72 o 
  -5   4  12       31.74       30.06      1.75 o 
  -4   4  12      857.54      842.07     14.14 o 
  -3   4  12      331.49      318.23      5.08 o 
  -2   4  12      218.94      208.09      3.73 o 
  -1   4  12     1006.89     1040.41     13.81 o 
   0   4  12        0.85        1.34      0.81 o 
   1   4  12      100.51      109.32      2.24 o 
   2   4  12      819.89      762.73     11.45 o 
   3   4  12       22.17       30.81      2.15 o 
   4   4  12        0.26       -0.06      0.77 o 
  -8   5  12      138.88      141.69      4.24 o 
  -7   5  12        0.58        4.40      1.41 o 
  -6   5  12       31.56       24.09      1.34 o 
  -5   5  12      289.87      274.09      5.99 o 
  -4   5  12      723.81      720.07     12.41 o 
  -3   5  12      861.70      843.37     11.30 o 
  -2   5  12     1294.33     1300.13     17.08 o 
  -1   5  12      507.94      531.66      7.81 o 
   0   5  12       71.96       75.99      2.14 o 
   1   5  12      333.90      351.45      5.13 o 
   2   5  12       64.31       65.74      2.40 o 
   3   5  12      112.00      112.52      2.67 o 
  -8   6  12        8.62        8.82      1.62 o 
  -7   6  12        3.70        6.15      1.29 o 
  -6   6  12       19.87       18.93      1.37 o 
  -5   6  12        7.41       11.56      1.42 o 
  -4   6  12      620.40      589.09     11.04 o 
  -3   6  12       35.15       30.62      2.23 o 
  -2   6  12        7.56        9.54      1.20 o 
  -1   6  12       73.91       87.57      2.62 o 
   0   6  12      247.40      252.99      5.01 o 
   1   6  12       17.91       19.18      1.30 o 
   2   6  12       44.72       44.52      1.88 o 
   3   6  12       25.07       30.61      2.07 o 
  -7   7  12      205.65      205.23      4.70 o 
  -6   7  12       19.90       22.83      1.77 o 
  -5   7  12        0.99       -0.61      1.14 o 
  -4   7  12        1.60        3.02      1.31 o 
  -3   7  12        1.24        0.32      1.42 o 
  -2   7  12        0.20        0.83      1.11 o 
  -1   7  12      769.58      822.02     11.74 o 
   0   7  12      199.28      193.74      4.56 o 
   1   7  12      360.61      333.45      6.30 o 
   2   7  12      170.41      180.09      6.80 o 
  -7   8  12       15.36       15.82      2.14 o 
  -6   8  12      125.03      116.50      3.19 o 
  -5   8  12      298.54      336.71      5.85 o 
  -4   8  12        4.76        4.50      1.73 o 
  -3   8  12        0.32        1.00      1.48 o 
  -2   8  12       99.90       93.47      3.15 o 
  -1   8  12      256.43      252.09      4.11 o 
   0   8  12      619.29      740.34     23.53 o 
  -4   9  12      182.39      197.41      5.76 o 
  -3   9  12        2.90        5.77      1.22 o 
  -2   9  12        0.00       -0.70      0.70 o 
   1  -9  13       19.52       16.59      2.38 o 
   3  -9  13        3.80        5.12      2.07 o 
  -1  -8  13       53.10       43.46      3.55 o 
   0  -8  13      180.77      166.33      4.17 o 
   1  -8  13        3.83        2.69      1.15 o 
   2  -8  13        0.20       -0.38      1.24 o 
   3  -8  13        2.48        2.07      1.58 o 
   4  -8  13        0.02        1.54      1.34 o 
  -3  -7  13      131.12      135.55      8.24 o 
  -2  -7  13      165.01      162.46      3.53 o 
  -1  -7  13      451.58      454.72     15.63 o 
   0  -7  13      246.26      254.05      8.15 o 
   1  -7  13        1.76        1.20      1.35 o 
   2  -7  13       25.54       31.18      2.18 o 
   3  -7  13      183.69      181.45      3.97 o 
   4  -7  13        4.00        4.66      1.81 o 
   5  -7  13       53.72       47.85      2.84 o 
  -5  -6  13      238.32      228.34      7.88 o 
  -4  -6  13       10.71       11.83      2.51 o 
  -3  -6  13       30.37       33.71      1.78 o 
  -2  -6  13       74.89       79.53      2.74 o 
  -1  -6  13       44.32       41.28      2.02 o 
   0  -6  13       73.19       76.61      2.59 o 
   1  -6  13      176.44      178.05      3.90 o 
   2  -6  13      843.80      829.72     13.21 o 
   3  -6  13      396.65      380.86      6.93 o 
   4  -6  13        6.89        6.94      1.51 o 
   5  -6  13       13.54       10.40      1.97 o 
  -5  -5  13      393.42      386.63      9.35 o 
  -4  -5  13      199.82      201.75      5.03 o 
  -3  -5  13        0.20        1.56      2.24 o 
  -2  -5  13       70.58       77.34      2.20 o 
  -1  -5  13        3.71        4.20      1.10 o 
   0  -5  13      477.95      468.52      7.65 o 
   1  -5  13      151.68      156.10      3.28 o 
   2  -5  13     1701.63     1700.93     19.71 o 
   3  -5  13        6.97        7.39      1.28 o 
   4  -5  13       77.66       86.52      3.71 o 
   5  -5  13       88.71       97.89      3.27 o 
   6  -5  13      102.86      104.27      4.72 o 
  -6  -4  13        5.99        8.83      2.37 o 
  -5  -4  13        8.99       10.13      1.29 o 
  -4  -4  13       99.95       97.88      2.64 o 
  -3  -4  13        9.77        7.94      1.08 o 
  -2  -4  13       78.07       78.55      2.53 o 
  -1  -4  13     1236.79     1210.07     14.37 o 
   0  -4  13       55.74       58.45      2.03 o 
   1  -4  13      112.55      119.43      2.84 o 
   2  -4  13      649.32      647.44      8.34 o 
   3  -4  13        0.06        1.00      1.12 o 
   4  -4  13       18.22       18.10      1.54 o 
   5  -4  13       26.98       29.12      2.00 o 
   6  -4  13       63.40       64.68      2.66 o 
  -7  -3  13        2.71        3.65      1.94 o 
  -6  -3  13       76.64       74.79      2.44 o 
  -5  -3  13        6.97        9.53      1.36 o 
  -4  -3  13        1.84        2.50      0.94 o 
  -3  -3  13        9.12       11.32      1.33 o 
  -2  -3  13       15.93       17.87      1.36 o 
  -1  -3  13        3.90        3.79      1.00 o 
   0  -3  13      788.69      808.12     10.99 o 
   1  -3  13      235.31      235.27      4.25 o 
   2  -3  13       15.82       17.25      1.46 o 
   3  -3  13      807.14      794.50     13.39 o 
   4  -3  13     1280.84     1360.62     26.72 o 
   5  -3  13      290.14      314.86      7.59 o 
   6  -3  13      180.12      185.28      6.46 o 
  -7  -2  13        1.55        0.58      1.63 o 
  -6  -2  13       93.44       90.15      3.34 o 
  -5  -2  13      552.44      558.22      6.80 o 
  -4  -2  13      384.19      408.07      6.24 o 
  -3  -2  13       67.44       65.64      2.83 o 
  -2  -2  13       55.39       49.79      2.72 o 
  -1  -2  13        0.50        1.57      1.21 o 
   0  -2  13      646.07      636.18     13.02 o 
   1  -2  13      852.53      848.01     17.39 o 
   2  -2  13        4.03        3.76      1.14 o 
   3  -2  13        7.09       10.84      1.56 o 
   4  -2  13      355.19      374.91      8.62 o 
   5  -2  13        3.44        2.03      1.56 o 
   6  -2  13       67.69       61.87      2.78 o 
  -7  -1  13        1.76        5.53      3.11 o 
  -6  -1  13       15.87       15.00      1.91 o 
  -5  -1  13      136.27      140.74      2.61 o 
  -4  -1  13      140.18      152.95      4.43 o 
  -3  -1  13     1017.28     1004.49     13.22 o 
  -2  -1  13       10.35       10.22      1.46 o 
  -1  -1  13       74.47       73.77      2.71 o 
   0  -1  13       90.31      102.59      4.07 o 
   1  -1  13       52.25       61.06      1.99 o 
   2  -1  13       11.52       11.09      1.23 o 
   3  -1  13        0.11        0.61      1.03 o 
   4  -1  13      139.42      153.23      4.57 o 
   5  -1  13      388.43      387.78     13.57 o 
  -8   0  13      186.30      180.83      5.46 o 
  -7   0  13      411.36      429.65     24.19 o 
  -6   0  13       19.83       20.38      2.09 o 
  -5   0  13        5.74        6.10      1.16 o 
  -4   0  13       40.92       41.11      1.90 o 
  -3   0  13      545.38      544.34      9.68 o 
  -2   0  13       61.05       66.97      2.37 o 
  -1   0  13     2582.35     2470.33     38.03 o 
   0   0  13      209.81      203.45      4.65 o 
   1   0  13       21.04       21.31      1.43 o 
   2   0  13      470.73      454.42      7.47 o 
   3   0  13      238.92      234.05      4.94 o 
   4   0  13       28.76       31.23      2.66 o 
  -8   1  13      376.03      369.36     10.43 o 
  -7   1  13      106.77      116.61      4.41 o 
  -6   1  13      133.27      129.68      3.96 o 
  -5   1  13      299.31      307.09      6.62 o 
  -4   1  13      167.13      156.85      3.54 o 
  -3   1  13     1198.38     1122.56     18.08 o 
  -2   1  13        0.38        2.07      1.05 o 
  -1   1  13        0.50        4.03      1.06 o 
   0   1  13      286.13      281.12      5.27 o 
   1   1  13      414.56      416.58      5.86 o 
   2   1  13      965.06      900.33     12.19 o 
   3   1  13      133.60      138.95      3.08 o 
   4   1  13       68.28       65.14      2.46 o 
   5   1  13        8.67       12.08      2.41 o 
  -8   2  13       26.57       26.83      2.01 o 
  -7   2  13      245.51      239.36      7.14 o 
  -6   2  13      519.13      506.59      7.50 o 
  -5   2  13      107.94      110.79      3.30 o 
  -4   2  13       65.37       62.05      2.88 o 
  -3   2  13      689.78      650.15     11.12 o 
  -2   2  13      779.62      717.30     11.16 o 
  -1   2  13       17.12       18.35      1.35 o 
   0   2  13       83.52       84.56      2.05 o 
   1   2  13      156.31      156.84      3.04 o 
   2   2  13      701.68      707.86      9.93 o 
   3   2  13      129.54      117.96      3.04 o 
   4   2  13        1.20        3.39      1.20 o 
   5   2  13      261.55      266.02      6.07 o 
  -8   3  13       93.68      108.30      5.15 o 
  -7   3  13        1.67        3.98      1.75 o 
  -6   3  13     1004.03      947.89     19.85 o 
  -5   3  13      801.53      790.72     13.17 o 
  -4   3  13       14.35       19.00      1.88 o 
  -3   3  13      194.58      185.26      3.53 o 
  -2   3  13     1458.69     1400.84     16.41 o 
  -1   3  13       10.89       11.24      1.13 o 
   0   3  13      494.97      494.50      6.33 o 
   1   3  13      524.02      546.67      6.77 o 
   2   3  13      266.05      226.80      4.48 o 
   3   3  13      329.43      351.65      6.12 o 
   4   3  13       22.18       29.51      2.16 o 
  -8   4  13      112.27      109.16      3.78 o 
  -7   4  13       55.71       51.67      2.53 o 
  -6   4  13      322.83      283.60      5.26 o 
  -5   4  13     2353.27     2354.04     35.66 o 
  -4   4  13       94.65       94.84      3.35 o 
  -3   4  13      289.42      284.41      4.70 o 
  -2   4  13     1802.76     1762.97     19.42 o 
  -1   4  13      199.47      209.50      3.66 o 
   0   4  13     1064.77     1111.38     12.60 o 
   1   4  13       67.81       63.97      1.91 o 
   2   4  13       80.61       76.16      2.60 o 
   3   4  13        7.74       11.91      1.27 o 
   4   4  13      177.26      186.16      3.50 o 
  -8   5  13        2.33        5.02      1.68 o 
  -7   5  13        2.52        4.78      1.68 o 
  -6   5  13      160.18      137.95      3.92 o 
  -5   5  13       33.15       28.48      1.81 o 
  -4   5  13      201.95      212.30      4.84 o 
  -3   5  13      351.73      338.06      5.87 o 
  -2   5  13        1.12        2.99      0.93 o 
  -1   5  13     1086.12     1098.82     14.37 o 
   0   5  13       62.24       64.02      1.89 o 
   1   5  13      109.63      119.14      2.85 o 
   2   5  13      200.11      188.22      3.59 o 
   3   5  13      135.24      163.55      5.42 o 
  -7   6  13        0.15        0.46      1.24 o 
  -6   6  13       86.84       83.16      5.77 o 
  -5   6  13        3.14        3.57      1.23 o 
  -4   6  13        0.20        3.39      1.67 o 
  -3   6  13       86.30       72.03      2.28 o 
  -2   6  13       59.20       55.52      3.10 o 
  -1   6  13        3.48        3.48      1.08 o 
   0   6  13       67.83       67.79      2.37 o 
   1   6  13      152.51      162.93      3.27 o 
   2   6  13       29.18       26.79      1.59 o 
  -7   7  13       33.00       41.18      3.31 o 
  -6   7  13       65.91       70.47      2.59 o 
  -5   7  13      379.00      367.14      6.47 o 
  -4   7  13       19.24       19.38      1.50 o 
  -3   7  13       92.60       97.79      3.45 o 
  -2   7  13       20.81       18.90      1.30 o 
  -1   7  13       30.82       32.26      1.38 o 
   0   7  13        6.18        7.74      1.09 o 
   1   7  13       77.46       68.44      2.38 o 
  -5   8  13       34.60       43.32      1.82 o 
  -4   8  13        0.14        0.48      1.16 o 
  -3   8  13      387.42      416.03      8.33 o 
  -2   8  13      544.18      573.56     10.73 o 
  -1   8  13      314.56      310.25     10.69 o 
   0   8  13        0.04       -0.42      1.29 o 
  -1  -8  14       65.78       50.43      3.75 o 
   0  -8  14      337.65      297.73      7.33 o 
   1  -8  14       27.93       24.06      1.12 o 
   2  -8  14      137.59      144.64      3.53 o 
   3  -8  14       11.93       10.78      1.58 o 
  -2  -7  14        1.11        0.84      1.49 o 
  -1  -7  14     1026.21      945.33     29.05 o 
   0  -7  14     1907.05     1882.22     32.33 o 
   1  -7  14      420.60      432.55      7.34 o 
   2  -7  14      260.31      275.94      6.00 o 
   3  -7  14       35.75       37.97      2.02 o 
   4  -7  14       16.72       15.36      1.78 o 
  -4  -6  14       23.65       24.12      4.05 o 
  -3  -6  14       15.51       14.08      1.35 o 
  -2  -6  14      108.90       97.38      2.87 o 
  -1  -6  14       95.16       83.45      3.17 o 
   0  -6  14        5.15        7.01      1.57 o 
   1  -6  14      250.72      254.69      5.17 o 
   2  -6  14      146.17      151.57      3.45 o 
   3  -6  14       54.82       51.75      2.11 o 
   4  -6  14       25.96       23.14      1.68 o 
   5  -6  14      284.10      284.93      7.84 o 
  -5  -5  14        0.46       -0.95      2.06 o 
  -4  -5  14        1.69        3.03      1.48 o 
  -3  -5  14       36.85       34.63      1.90 o 
  -2  -5  14        1.98        3.81      1.33 o 
  -1  -5  14        7.36        7.05      1.25 o 
   0  -5  14        0.17        0.95      1.34 o 
   1  -5  14      162.96      160.37      3.35 o 
   2  -5  14      274.55      283.83      4.93 o 
   3  -5  14      103.09      109.16      3.50 o 
   4  -5  14       31.01       32.13      2.72 o 
   5  -5  14       93.91       91.67      3.61 o 
  -6  -4  14       30.39       27.67      2.84 o 
  -5  -4  14       51.57       48.32      2.01 o 
  -4  -4  14       12.92       10.43      1.30 o 
  -3  -4  14      149.06      150.88      3.38 o 
  -2  -4  14      155.92      151.75      3.42 o 
  -1  -4  14       17.96       15.01      1.25 o 
   0  -4  14        6.28        6.46      1.28 o 
   1  -4  14      476.20      479.33      7.10 o 
   2  -4  14       45.04       47.71      1.63 o 
   3  -4  14        0.69       -1.41      2.40 o 
   4  -4  14        0.75        0.57      1.18 o 
   5  -4  14      378.70      386.58     12.69 o 
  -6  -3  14       43.99       41.27      2.17 o 
  -5  -3  14      141.74      146.99      3.29 o 
  -4  -3  14      107.05      106.01      2.77 o 
  -3  -3  14      144.42      149.87      3.47 o 
  -2  -3  14      452.20      450.02      7.62 o 
  -1  -3  14       37.06       35.31      1.53 o 
   0  -3  14        7.29        6.04      1.33 o 
   1  -3  14        1.03        3.07      1.10 o 
   2  -3  14      203.27      200.23      3.65 o 
   3  -3  14       50.02       48.04      2.29 o 
   4  -3  14       12.36       18.36      1.70 o 
   5  -3  14      807.49      783.00     28.63 o 
   6  -3  14        0.37        0.35      0.80 o 
  -7  -2  14       23.98       22.83      1.98 o 
  -6  -2  14      299.75      302.30      5.70 o 
  -5  -2  14       23.63       26.29      1.43 o 
  -4  -2  14       37.47       31.70      1.61 o 
  -3  -2  14      170.20      171.11      3.75 o 
  -2  -2  14       60.30       62.62      2.24 o 
  -1  -2  14      448.85      438.60      6.27 o 
   0  -2  14      324.97      334.41      6.00 o 
   1  -2  14      208.85      212.34      3.66 o 
   2  -2  14     1632.43     1696.78     26.66 o 
   3  -2  14        1.51        5.08      1.34 o 
   4  -2  14     1414.02     1509.70     39.77 o 
   5  -2  14       50.45       61.28      2.74 o 
  -7  -1  14      379.71      375.99      7.08 o 
  -6  -1  14       83.75       74.27      2.63 o 
  -5  -1  14      138.01      148.35      3.27 o 
  -4  -1  14       28.06       35.86      1.86 o 
  -3  -1  14       72.32       69.11      2.42 o 
  -2  -1  14      319.62      298.85      4.98 o 
  -1  -1  14       47.83       49.77      2.65 o 
   0  -1  14      116.74      100.11      2.62 o 
   1  -1  14        0.25       -0.61      0.92 o 
   2  -1  14       99.56      102.60      2.81 o 
   3  -1  14      145.75      146.15      3.69 o 
   4  -1  14       14.26       18.50      2.14 o 
  -8   0  14      268.72      248.07      6.67 o 
  -7   0  14      119.22      118.41      3.52 o 
  -6   0  14      141.56      143.79      4.73 o 
  -5   0  14       79.91       77.69      2.50 o 
  -4   0  14      672.38      652.37     10.01 o 
  -3   0  14        8.67       13.16      1.35 o 
  -2   0  14        4.87        5.43      1.04 o 
  -1   0  14      236.21      232.02      4.13 o 
   0   0  14       68.02       65.25      2.15 o 
   1   0  14        0.74        1.39      0.81 o 
   2   0  14      412.73      405.09      6.84 o 
   3   0  14      225.98      227.61      4.14 o 
   4   0  14      244.93      257.09      5.29 o 
   5   0  14      418.20      439.41     13.72 o 
  -8   1  14       66.85       74.26      3.58 o 
  -7   1  14      118.47      114.94      3.51 o 
  -6   1  14       16.10       14.40      1.57 o 
  -5   1  14        0.54       -0.01      1.16 o 
  -4   1  14      887.11      854.25     12.57 o 
  -3   1  14      196.89      197.99      4.07 o 
  -2   1  14      374.77      343.17      4.97 o 
  -1   1  14       45.91       49.22      2.54 o 
   0   1  14      106.63      110.07      2.37 o 
   1   1  14       34.06       36.46      1.38 o 
   2   1  14      969.20      941.57     12.69 o 
   3   1  14      398.21      398.74      6.20 o 
   4   1  14        7.57        9.30      1.30 o 
   5   1  14        0.86        0.81      1.24 o 
  -8   2  14        1.51       -0.72      1.50 o 
  -7   2  14      183.54      176.92      4.46 o 
  -6   2  14        5.83        6.35      1.37 o 
  -5   2  14        0.31       -0.02      1.11 o 
  -4   2  14       72.85       79.74      3.31 o 
  -3   2  14       22.60       21.40      1.54 o 
  -2   2  14        6.69       10.27      1.09 o 
  -1   2  14       12.43       16.07      1.61 o 
   0   2  14      403.59      404.72      5.42 o 
   1   2  14        2.22        6.93      1.07 o 
   2   2  14      992.88      972.68     16.42 o 
   3   2  14        0.27        1.32      1.33 o 
   4   2  14       15.86       22.71      1.99 o 
  -8   3  14       33.86       27.11      2.01 o 
  -7   3  14      170.72      157.69      4.22 o 
  -6   3  14      213.58      195.42      5.04 o 
  -5   3  14      605.32      590.43     10.24 o 
  -4   3  14       22.01       21.61      1.93 o 
  -3   3  14       96.05       95.93      2.90 o 
  -2   3  14     1787.13     1721.37     20.21 o 
  -1   3  14     1574.97     1555.14     18.42 o 
   0   3  14      115.40      120.13      2.46 o 
   1   3  14      139.17      135.35      2.77 o 
   2   3  14       63.04       52.87      2.33 o 
   3   3  14      177.53      160.70      3.47 o 
   4   3  14       47.24       44.50      2.88 o 
  -8   4  14        9.88        9.30      2.51 o 
  -7   4  14       25.76       27.32      4.01 o 
  -6   4  14       29.10       27.70      2.39 o 
  -5   4  14      443.94      419.95      8.57 o 
  -4   4  14       18.26       20.46      1.92 o 
  -3   4  14       58.70       54.45      2.09 o 
  -2   4  14      206.00      214.99      3.46 o 
  -1   4  14        0.48        1.88      0.93 o 
   0   4  14        4.74        5.34      0.95 o 
   1   4  14       23.02       21.61      1.37 o 
   2   4  14       26.09       31.49      1.57 o 
   3   4  14       86.00       92.83      3.19 o 
  -7   5  14      136.19      114.09      3.98 o 
  -6   5  14       20.79       27.38      2.34 o 
  -5   5  14       56.19       46.01      2.03 o 
  -4   5  14        0.78        0.96      1.32 o 
  -3   5  14       34.52       32.09      1.90 o 
  -2   5  14      357.54      339.89      5.83 o 
  -1   5  14      106.24      116.31      2.72 o 
   0   5  14      208.68      214.08      3.63 o 
   1   5  14      321.47      321.14      4.89 o 
   2   5  14        0.25        2.38      2.07 o 
   3   5  14      713.94      668.25     16.76 o 
  -7   6  14      115.75      113.35      5.26 o 
  -6   6  14      320.96      342.52      7.08 o 
  -5   6  14        7.87        9.52      1.36 o 
  -4   6  14      182.61      172.15      4.36 o 
  -3   6  14      151.25      145.51      3.58 o 
  -2   6  14     1211.87     1192.63     15.04 o 
  -1   6  14       65.34       68.93      2.03 o 
   0   6  14      199.87      199.24      3.80 o 
   1   6  14       14.87       18.38      1.41 o 
   2   6  14       40.83       35.93      3.08 o 
  -6   7  14       66.41       63.49      2.29 o 
  -5   7  14       40.40       43.74      1.93 o 
  -4   7  14      346.64      367.53      7.55 o 
  -3   7  14       34.70       35.21      2.03 o 
  -2   7  14       16.91       13.16      1.22 o 
  -1   7  14       24.20       24.49      1.83 o 
   0   7  14       21.75       27.41      1.69 o 
  -4   8  14       11.60       24.66      2.02 o 
  -3   8  14      274.53      275.84      5.70 o 
  -2   8  14      370.54      399.41      9.57 o 
   0  -8  15       26.58       19.91      1.94 o 
   1  -8  15        4.93        0.54      1.94 o 
   2  -8  15       18.95       19.87      2.38 o 
  -2  -7  15       33.80       32.32      2.74 o 
  -1  -7  15      160.44      167.29      7.50 o 
   0  -7  15      116.30      112.15      3.28 o 
   1  -7  15       52.30       54.96      1.93 o 
   2  -7  15      129.95      128.62      4.40 o 
   3  -7  15       11.27       10.69      1.42 o 
  -3  -6  15        0.00        0.25      0.99 o 
  -2  -6  15       83.82       82.15      2.99 o 
  -1  -6  15      502.39      498.12      9.65 o 
   0  -6  15      437.72      440.73      7.55 o 
   1  -6  15      138.82      135.77      3.37 o 
   2  -6  15        7.64        7.22      1.46 o 
   3  -6  15       16.16       18.05      1.69 o 
   4  -6  15      130.82      129.66      3.17 o 
  -5  -5  15        2.62        2.61      2.07 o 
  -4  -5  15       97.93      101.12      5.17 o 
  -3  -5  15        0.00       -1.07      1.07 o 
  -2  -5  15      231.82      229.95      4.66 o 
  -1  -5  15        4.59        4.27      1.24 o 
   0  -5  15      890.34      929.81     14.65 o 
   1  -5  15       34.76       40.66      2.42 o 
   2  -5  15       45.54       43.39      2.46 o 
   3  -5  15      201.23      190.24      4.12 o 
   4  -5  15       51.60       51.78      2.66 o 
  -5  -4  15      168.51      163.57      8.41 o 
  -4  -4  15       32.94       37.06      1.95 o 
  -3  -4  15      248.70      257.56      4.61 o 
  -2  -4  15       21.65       24.62      1.75 o 
  -1  -4  15       49.79       47.12      1.74 o 
   0  -4  15      360.14      360.41      6.12 o 
   1  -4  15        4.13        6.78      1.21 o 
   2  -4  15        0.01       -0.72      1.39 o 
   3  -4  15        2.79        2.53      1.22 o 
   4  -4  15        6.77        8.98      1.60 o 
   5  -4  15      242.32      246.67      5.84 o 
  -6  -3  15        0.24        0.57      2.11 o 
  -5  -3  15      274.19      276.91      5.27 o 
  -4  -3  15        4.20        4.72      1.16 o 
  -3  -3  15      203.47      216.56      4.67 o 
  -2  -3  15       59.95       64.24      2.19 o 
  -1  -3  15       37.84       37.81      1.74 o 
   0  -3  15        3.10        2.93      1.17 o 
   1  -3  15      483.52      494.45      7.26 o 
   2  -3  15      953.02      965.28     12.80 o 
   3  -3  15       12.21       12.78      1.70 o 
   4  -3  15      701.11      697.35     10.91 o 
   5  -3  15      162.77      168.08      4.20 o 
  -6  -2  15      105.38      101.83      3.13 o 
  -5  -2  15        0.72        2.38      1.25 o 
  -4  -2  15        3.30        3.50      1.30 o 
  -3  -2  15      108.03      106.12      2.82 o 
  -2  -2  15      211.05      203.60      4.01 o 
  -1  -2  15      364.89      360.80      5.73 o 
   0  -2  15       59.75       64.47      2.55 o 
   1  -2  15      592.25      572.67      8.18 o 
   2  -2  15       38.03       37.33      1.92 o 
   3  -2  15      435.39      422.57      8.75 o 
   4  -2  15        0.04        0.71      1.59 o 
   5  -2  15       58.28       59.39      1.80 o 
  -7  -1  15     1146.54     1116.08     21.47 o 
  -6  -1  15      366.68      370.32      6.61 o 
  -5  -1  15      167.50      184.97      3.65 o 
  -4  -1  15      264.95      250.07      4.77 o 
  -3  -1  15        0.06        0.71      1.17 o 
  -2  -1  15        1.46        2.23      1.33 o 
  -1  -1  15        0.04        1.12      1.12 o 
   0  -1  15      541.51      518.48      7.61 o 
   1  -1  15        0.79        1.76      1.01 o 
   2  -1  15      681.55      648.30     11.31 o 
   3  -1  15      242.53      236.48      6.57 o 
   4  -1  15       33.51       32.36      2.08 o 
   5  -1  15        0.92        0.07      1.87 o 
  -7   0  15      112.13      120.72      4.12 o 
  -6   0  15      241.82      239.18      5.04 o 
  -5   0  15        1.93        3.40      1.32 o 
  -4   0  15        2.75        5.91      1.23 o 
  -3   0  15       20.52       18.25      1.49 o 
  -2   0  15      198.07      196.41      3.68 o 
  -1   0  15        3.22        3.08      1.11 o 
   0   0  15      123.70      129.13      3.00 o 
   1   0  15      225.60      218.32      3.68 o 
   2   0  15      127.84      125.40      3.14 o 
   3   0  15       24.03       28.31      1.50 o 
   4   0  15       48.04       56.73      2.45 o 
   5   0  15       84.17       87.82      3.75 o 
  -7   1  15       21.09       24.39      2.54 o 
  -6   1  15       77.24       76.19      2.66 o 
  -5   1  15      154.23      151.36      3.68 o 
  -4   1  15      363.66      352.75      8.20 o 
  -3   1  15        6.13        8.29      1.26 o 
  -2   1  15     1050.59     1011.97     11.39 o 
  -1   1  15      695.73      671.15     10.33 o 
   0   1  15      477.44      440.87      6.21 o 
   1   1  15       96.57       97.84      2.15 o 
   2   1  15       83.63       82.73      2.72 o 
   3   1  15      107.79      114.24      2.64 o 
   4   1  15       27.59       32.76      1.75 o 
  -7   2  15      111.96      120.14      4.32 o 
  -6   2  15        0.49       -0.03      1.73 o 
  -5   2  15     1497.71     1518.17     26.31 o 
  -4   2  15       13.95       16.18      1.68 o 
  -3   2  15       19.87       20.46      1.43 o 
  -2   2  15       36.54       40.36      1.63 o 
  -1   2  15     1591.99     1603.98     23.72 o 
   0   2  15      159.65      157.12      2.85 o 
   1   2  15        0.38        2.90      0.91 o 
   2   2  15       28.11       30.97      1.83 o 
   3   2  15      837.19      861.01     12.84 o 
   4   2  15        7.79        8.63      1.23 o 
  -7   3  15       25.79       26.35      2.18 o 
  -6   3  15       13.07       12.37      2.08 o 
  -5   3  15        9.62        8.95      1.65 o 
  -4   3  15       13.97       14.77      2.13 o 
  -3   3  15       45.48       43.23      2.02 o 
  -2   3  15      348.33      347.95      5.51 o 
  -1   3  15      757.24      772.60     10.55 o 
   0   3  15       50.22       54.52      1.76 o 
   1   3  15      865.68      865.11     12.13 o 
   2   3  15      928.08      921.03     12.85 o 
   3   3  15      180.46      215.27      4.56 o 
  -7   4  15       25.32       26.45      2.10 o 
  -6   4  15       37.73       34.45      2.48 o 
  -5   4  15       11.00       11.45      1.85 o 
  -4   4  15       15.87       17.96      2.17 o 
  -3   4  15       65.31       57.58      2.29 o 
  -2   4  15     1405.66     1384.65     19.07 o 
  -1   4  15      142.09      137.17      2.98 o 
   0   4  15       19.77       21.24      1.29 o 
   1   4  15      195.08      206.96      3.63 o 
   2   4  15        2.33        4.13      1.17 o 
   3   4  15        8.32       12.31      1.40 o 
  -7   5  15       40.14       59.32      3.98 o 
  -6   5  15      196.13      219.99      6.10 o 
  -5   5  15        4.10        6.25      1.49 o 
  -4   5  15      596.24      560.61      9.39 o 
  -3   5  15      471.19      455.27      8.07 o 
  -2   5  15        0.67       -0.81      0.99 o 
  -1   5  15      410.71      434.55      6.27 o 
   0   5  15        5.62        6.94      1.31 o 
   1   5  15        5.93       11.85      1.31 o 
   2   5  15       14.99       15.52      1.36 o 
  -6   6  15       23.72       25.74      2.03 o 
  -5   6  15        5.22        6.21      1.17 o 
  -4   6  15      215.69      229.59      5.37 o 
  -3   6  15       40.04       34.50      2.09 o 
  -2   6  15       62.66       72.19      2.00 o 
  -1   6  15       35.69       39.51      1.44 o 
   0   6  15        1.03        3.70      0.98 o 
   1   6  15       22.96       21.35      1.53 o 
  -4   7  15      126.60      138.80      4.54 o 
  -3   7  15        5.36        6.96      1.34 o 
  -2   7  15        0.85        2.01      0.96 o 
  -1   7  15        1.36        2.33      1.09 o 
   0  -7  16      482.57      453.53     14.03 o 
   1  -7  16       13.81        8.61      1.24 o 
   2  -7  16       14.53       17.55      1.84 o 
  -2  -6  16       76.71       81.32      4.85 o 
  -1  -6  16      398.07      374.09     13.38 o 
   0  -6  16        8.07        3.49      1.25 o 
   1  -6  16        0.08        2.27      1.06 o 
   2  -6  16        0.45        1.10      1.33 o 
   3  -6  16       11.16        8.30      1.36 o 
  -4  -5  16       61.54       60.00      3.58 o 
  -3  -5  16       38.67       42.20      1.74 o 
  -2  -5  16        0.02        0.65      1.29 o 
  -1  -5  16       84.47       91.07      3.85 o 
   0  -5  16      232.37      243.60      4.37 o 
   1  -5  16       13.30       10.72      1.44 o 
   2  -5  16      443.36      445.48      8.88 o 
   3  -5  16      420.87      414.89     10.80 o 
   4  -5  16      218.72      221.12      8.12 o 
  -5  -4  16       61.87       67.83      3.85 o 
  -4  -4  16      131.65      124.95      4.59 o 
  -3  -4  16      344.96      339.51      5.47 o 
  -2  -4  16       23.41       19.69      1.80 o 
  -1  -4  16      143.00      144.70      3.53 o 
   0  -4  16      398.40      404.63      6.52 o 
   1  -4  16      332.27      341.30      5.73 o 
   2  -4  16      215.93      199.61      3.90 o 
   3  -4  16       78.77       71.88      2.35 o 
   4  -4  16       11.93       13.26      2.02 o 
  -6  -3  16      644.61      587.28     17.46 o 
  -5  -3  16      168.65      159.99      6.26 o 
  -4  -3  16        0.16       -1.05      1.05 o 
  -3  -3  16      112.42      101.44      2.97 o 
  -2  -3  16        2.35        1.97      1.29 o 
  -1  -3  16      212.10      203.83      4.43 o 
   0  -3  16       72.63       79.07      2.53 o 
   1  -3  16      248.64      253.10      4.65 o 
   2  -3  16        3.76        7.57      2.02 o 
   3  -3  16        8.50        9.24      1.64 o 
   4  -3  16       33.28       21.18      2.81 o 
  -6  -2  16       27.55       20.55      1.97 o 
  -5  -2  16      117.80      112.04      5.60 o 
  -4  -2  16       89.89      102.01      2.89 o 
  -3  -2  16       42.19       50.23      2.50 o 
  -2  -2  16        0.61        0.98      1.17 o 
  -1  -2  16       32.19       35.79      1.91 o 
   0  -2  16      333.81      325.34      5.88 o 
   1  -2  16       98.76       97.37      2.73 o 
   2  -2  16        0.01        1.31      1.14 o 
   3  -2  16        4.10        4.51      1.39 o 
   4  -2  16        0.05       -1.47      1.77 o 
  -6  -1  16      257.89      271.05      7.24 o 
  -5  -1  16       89.72      101.64      3.15 o 
  -4  -1  16      415.80      400.49      7.18 o 
  -3  -1  16      138.00      119.04      3.26 o 
  -2  -1  16      155.91      143.23      3.23 o 
  -1  -1  16      237.14      238.97      4.73 o 
   0  -1  16        2.28        1.79      1.06 o 
   1  -1  16      201.20      224.61      3.68 o 
   2  -1  16        0.66        3.45      1.25 o 
   3  -1  16       33.05       35.41      2.49 o 
   4  -1  16      301.86      331.70      9.15 o 
  -7   0  16       40.99       46.54      3.81 o 
  -6   0  16       16.05       16.49      1.69 o 
  -5   0  16       82.36       80.21      2.55 o 
  -4   0  16       36.51       36.61      2.00 o 
  -3   0  16       77.89       70.77      2.36 o 
  -2   0  16        0.27       -0.84      1.07 o 
  -1   0  16        9.10        8.52      1.37 o 
   0   0  16       13.01       11.50      1.31 o 
   1   0  16       95.13       92.88      2.27 o 
   2   0  16       55.52       57.73      2.49 o 
   3   0  16       18.48       23.97      1.53 o 
   4   0  16        4.87        6.87      1.24 o 
  -7   1  16        1.24        0.57      2.31 o 
  -6   1  16      385.87      365.77      7.43 o 
  -5   1  16      393.84      422.73      7.35 o 
  -4   1  16      271.93      264.57      5.31 o 
  -3   1  16       71.22       63.04      2.22 o 
  -2   1  16        6.43        6.21      1.53 o 
  -1   1  16       60.54       69.08      2.24 o 
   0   1  16       13.14       11.80      1.23 o 
   1   1  16      320.15      323.98      5.60 o 
   2   1  16       66.39       63.75      2.21 o 
   3   1  16       47.08       48.47      2.38 o 
  -7   2  16       20.99       26.26      2.98 o 
  -6   2  16      177.24      180.14      5.58 o 
  -5   2  16      102.70      114.61      3.59 o 
  -4   2  16       76.76       79.35      4.51 o 
  -3   2  16      188.27      182.77      4.75 o 
  -2   2  16        8.80        6.29      1.20 o 
  -1   2  16     1119.50     1120.26     14.57 o 
   0   2  16      100.72      101.26      2.73 o 
   1   2  16        0.16        1.43      0.93 o 
   2   2  16       68.49       68.01      2.11 o 
   3   2  16        0.06        1.15      1.44 o 
  -7   3  16        0.46       -0.80      2.31 o 
  -6   3  16        1.96        4.96      3.50 o 
  -5   3  16      161.93      152.16      4.10 o 
  -4   3  16      138.71      139.13      4.06 o 
  -3   3  16      519.73      488.59      9.62 o 
  -2   3  16        3.50        5.00      1.84 o 
  -1   3  16      153.82      158.86      3.48 o 
   0   3  16       35.82       37.59      1.66 o 
   1   3  16       68.44       69.36      2.00 o 
   2   3  16       97.39       87.79      2.72 o 
   3   3  16      321.07      310.90      8.38 o 
  -7   4  16        4.69        9.33      2.41 o 
  -6   4  16       19.92       30.36      2.30 o 
  -5   4  16       69.23       69.49      2.75 o 
  -4   4  16      706.01      687.41     12.70 o 
  -3   4  16       28.35       28.58      2.53 o 
  -2   4  16       19.39       19.33      1.74 o 
  -1   4  16       67.13       69.80      2.06 o 
   0   4  16       20.69       23.38      1.45 o 
   1   4  16        4.49        5.54      1.08 o 
   2   4  16        5.19        3.68      1.23 o 
  -6   5  16       62.51       65.01      2.93 o 
  -5   5  16        0.03        0.13      1.34 o 
  -4   5  16      163.62      170.98      5.40 o 
  -3   5  16      111.45      110.23      3.43 o 
  -2   5  16      119.91      133.99      2.97 o 
  -1   5  16       37.27       46.90      1.57 o 
   0   5  16        5.33        9.09      1.18 o 
   1   5  16       61.60       49.57      2.76 o 
  -5   6  16       13.89       12.82      1.46 o 
  -4   6  16      171.98      199.98      5.79 o 
  -3   6  16       29.89       28.14      1.85 o 
  -2   6  16       10.24       11.75      1.11 o 
  -1   6  16        4.30        5.93      1.11 o 
   0   6  16      454.26      516.93     16.75 o 
  -3   7  16        8.46       13.25      2.04 o 
  -1  -6  17      315.39      287.36     10.23 o 
   0  -6  17      148.07      134.03      3.92 o 
   1  -6  17      284.72      284.14      5.69 o 
   2  -6  17        2.63        3.41      1.44 o 
  -3  -5  17      152.40      131.87      4.79 o 
  -2  -5  17      118.92      120.91      6.16 o 
  -1  -5  17       23.53       32.50      2.76 o 
   0  -5  17       17.29       18.46      1.30 o 
   1  -5  17      105.45      113.93      4.10 o 
   2  -5  17      587.27      595.60     19.27 o 
   3  -5  17       56.01       51.42      2.56 o 
  -4  -4  17       22.73       20.07      1.76 o 
  -3  -4  17        6.23        6.21      1.19 o 
  -2  -4  17       55.97       55.67      2.97 o 
  -1  -4  17        3.90        3.80      1.16 o 
   0  -4  17       35.52       34.59      1.89 o 
   1  -4  17      580.78      594.77     11.86 o 
   2  -4  17       88.18       85.48      2.54 o 
   3  -4  17       15.16       17.43      1.89 o 
   4  -4  17      324.77      310.87      8.28 o 
  -5  -3  17       21.93       18.60      2.48 o 
  -4  -3  17      187.39      189.00      3.35 o 
  -3  -3  17      199.33      198.88      4.33 o 
  -2  -3  17       74.69       73.75      2.82 o 
  -1  -3  17        9.73       11.03      1.23 o 
   0  -3  17       19.20       21.54      1.53 o 
   1  -3  17       16.33       13.20      1.16 o 
   2  -3  17       19.72       20.12      1.42 o 
   3  -3  17        4.32        4.36      1.33 o 
   4  -3  17       12.18       12.61      1.40 o 
  -5  -2  17        0.23        1.24      1.32 o 
  -4  -2  17       75.88       89.33      2.37 o 
  -3  -2  17       91.68       97.45      2.88 o 
  -2  -2  17        0.20        1.28      1.49 o 
  -1  -2  17      608.43      610.39      9.14 o 
   0  -2  17      102.72      113.32      2.92 o 
   1  -2  17      418.37      410.17     11.59 o 
   2  -2  17       30.12       30.98      1.74 o 
   3  -2  17       62.56       63.37      3.03 o 
   4  -2  17      113.04      114.36      3.38 o 
  -6  -1  17        0.00        4.82      2.37 o 
  -5  -1  17        8.73        6.76      1.56 o 
  -4  -1  17      347.46      368.49      6.69 o 
  -3  -1  17       75.86       89.70      5.22 o 
  -2  -1  17        3.22        1.55      1.43 o 
  -1  -1  17      521.45      526.13      8.12 o 
   0  -1  17     1287.13     1329.36     18.18 o 
   1  -1  17        2.44        5.61      1.76 o 
   2  -1  17       23.20       21.15      1.66 o 
   3  -1  17        3.12        3.77      1.34 o 
  -6   0  17        4.00        5.63      1.69 o 
  -5   0  17       20.00       20.14      2.13 o 
  -4   0  17      155.05      155.43      3.66 o 
  -3   0  17      221.75      196.92      4.28 o 
  -2   0  17        3.12        2.10      1.40 o 
  -1   0  17      181.33      202.65      4.08 o 
   0   0  17      165.45      170.24      3.63 o 
   1   0  17      210.14      212.03      4.10 o 
   2   0  17        1.02        0.02      1.20 o 
   3   0  17       80.62       78.64      2.97 o 
  -6   1  17       85.81       92.55      8.28 o 
  -5   1  17      792.75      817.52     12.55 o 
  -4   1  17      323.38      326.37      6.91 o 
  -3   1  17      111.15       97.17      3.32 o 
  -2   1  17      241.87      228.68      4.29 o 
  -1   1  17       83.28       76.55      2.44 o 
   0   1  17        4.63        5.27      1.17 o 
   1   1  17     1518.75     1525.47     20.58 o 
   2   1  17     2022.60     1955.26     43.63 o 
   3   1  17       34.94       37.77      2.51 o 
  -6   2  17     1047.86     1046.75     49.14 o 
  -5   2  17     1516.35     1620.48     27.51 o 
  -4   2  17       46.42       42.23      2.31 o 
  -3   2  17       27.94       27.49      2.64 o 
  -2   2  17        7.60        6.77      1.72 o 
  -1   2  17      226.49      216.92      4.16 o 
   0   2  17      949.18      964.34     13.36 o 
   1   2  17        2.94        3.74      1.12 o 
   2   2  17        4.93        8.19      1.47 o 
   3   2  17        0.15       -0.87      1.14 o 
  -6   3  17       70.30       56.96      2.86 o 
  -5   3  17       10.56        8.10      1.46 o 
  -4   3  17      103.56       90.57      3.14 o 
  -3   3  17      774.81      788.46     17.86 o 
  -2   3  17       75.03       79.59      2.39 o 
  -1   3  17        0.25        0.06      1.05 o 
   0   3  17       59.44       58.49      2.21 o 
   1   3  17       80.88       95.15      2.65 o 
   2   3  17       32.86       30.91      1.60 o 
  -6   4  17      172.03      174.43      6.60 o 
  -5   4  17        1.57        0.34      1.29 o 
  -4   4  17        2.16        4.92      3.46 o 
  -3   4  17        0.34        0.54      2.91 o 
  -2   4  17      115.83      113.39      2.70 o 
  -1   4  17       41.75       51.57      1.79 o 
   0   4  17       18.85       20.68      1.84 o 
   1   4  17      150.17      175.86      4.98 o 
  -5   5  17      386.25      364.03     11.07 o 
  -4   5  17      306.94      295.07     10.59 o 
  -3   5  17        5.75        8.34      2.63 o 
  -2   5  17        4.16        5.91      1.15 o 
  -1   5  17       22.25       23.68      1.31 o 
   0   5  17       69.99       65.50      2.79 o 
  -4   6  17       21.48       25.19      2.91 o 
  -3   6  17       65.09       63.35      4.05 o 
  -2   6  17       94.89       91.82      4.69 o 
  -2  -5  18       14.40       17.80      2.88 o 
  -1  -5  18        0.04        0.10      2.24 o 
   0  -5  18        1.32        1.62      1.17 o 
   1  -5  18       35.53       35.47      1.80 o 
   2  -5  18      110.99      113.49      5.02 o 
  -3  -4  18      136.44      118.43      4.99 o 
  -2  -4  18       45.15       44.75      4.15 o 
  -1  -4  18      199.11      207.81      4.77 o 
   0  -4  18      623.18      649.46     16.35 o 
   1  -4  18        1.37        1.61      1.40 o 
   2  -4  18       12.64        8.62      1.49 o 
  -3  -3  18       31.66       30.75      1.87 o 
  -2  -3  18      166.28      155.71      4.78 o 
  -1  -3  18       20.17       19.36      1.67 o 
   0  -3  18        0.75        1.50      1.39 o 
   1  -3  18       11.86       13.36      1.37 o 
   2  -3  18       49.23       46.13      3.61 o 
   3  -3  18       20.04       20.30      1.87 o 
  -5  -2  18       93.30       90.88      4.08 o 
  -4  -2  18        7.93        8.33      1.13 o 
  -3  -2  18       53.22       51.77      3.01 o 
  -2  -2  18      317.65      325.98      8.32 o 
  -1  -2  18       43.47       43.55      1.64 o 
   0  -2  18       25.04       25.64      1.56 o 
   1  -2  18       12.61       12.42      1.55 o 
   2  -2  18       78.13       78.24      2.85 o 
   3  -2  18       19.28       19.09      2.73 o 
  -5  -1  18       33.28       26.62      2.86 o 
  -4  -1  18        3.16        4.23      1.23 o 
  -3  -1  18       94.14       94.98      3.79 o 
  -2  -1  18      354.05      378.13      9.51 o 
  -1  -1  18       22.41       17.95      1.34 o 
   0  -1  18       24.32       30.79      1.75 o 
   1  -1  18      157.88      155.58      3.63 o 
   2  -1  18      265.35      258.80      7.45 o 
   3  -1  18      241.80      240.91      5.52 o 
  -6   0  18       52.07       48.59      3.25 o 
  -5   0  18      171.15      168.51      4.92 o 
  -4   0  18       20.75       23.49      1.58 o 
  -3   0  18        5.51        7.14      1.86 o 
  -2   0  18       20.38       25.73      2.01 o 
  -1   0  18      555.33      555.44      7.57 o 
   0   0  18      185.95      183.15      3.54 o 
   1   0  18      472.51      498.55     10.37 o 
   2   0  18      117.11      116.11      3.34 o 
   3   0  18      170.79      182.91      5.56 o 
  -6   1  18       55.83       54.44      3.51 o 
  -5   1  18      670.85      713.47     15.58 o 
  -4   1  18       33.13       41.90      2.14 o 
  -3   1  18        4.21        1.18      1.97 o 
  -2   1  18      848.26      833.68     13.05 o 
  -1   1  18      235.93      243.79      5.07 o 
   0   1  18       32.23       29.14      2.45 o 
   1   1  18       82.41       82.58      2.52 o 
   2   1  18       64.63       68.83      3.47 o 
  -6   2  18       10.51       10.17      2.17 o 
  -5   2  18       93.31       91.35      2.51 o 
  -4   2  18        0.43        1.77      1.88 o 
  -3   2  18       53.88       55.23      3.08 o 
  -2   2  18      618.40      657.51     12.38 o 
  -1   2  18       27.62       29.36      1.55 o 
   0   2  18       37.86       40.80      1.90 o 
   1   2  18      127.69      126.30      3.03 o 
   2   2  18      189.37      176.88      4.89 o 
  -5   3  18      255.43      233.80      7.34 o 
  -4   3  18       27.09       26.41      2.68 o 
  -2   3  18       98.50      101.20      2.74 o 
  -1   3  18        3.01        3.34      0.99 o 
   0   3  18        2.78        2.71      1.12 o 
   1   3  18       11.47       11.02      1.99 o 
  -4   4  18       17.19       23.35      3.08 o 
  -3   4  18      134.42      121.69      6.16 o 
  -2   4  18      204.86      194.53      4.47 o 
  -1   4  18       23.50       25.10      1.69 o 
   0   4  18       37.95       43.58      2.39 o 
  -3   5  18       34.13       37.37      2.98 o 
  -2   5  18        1.23        2.34      2.17 o 
  -1  -4  19      284.25      280.68      9.15 o 
   0  -4  19      392.50      368.48     12.35 o 
   1  -4  19       24.44       21.86      1.76 o 
  -3  -3  19       21.82       21.98      2.54 o 
  -2  -3  19       81.59       85.96      3.52 o 
  -1  -3  19        7.61        7.61      1.43 o 
   0  -3  19        4.09        1.44      1.25 o 
   1  -3  19       25.86       22.42      1.64 o 
   2  -3  19        0.97       -0.10      1.39 o 
  -3  -2  19      128.09      121.59      4.00 o 
  -2  -2  19      535.87      526.44     14.07 o 
  -1  -2  19       89.85       84.73      2.13 o 
   0  -2  19       43.45       47.94      2.31 o 
   1  -2  19       13.34       11.78      1.25 o 
   2  -2  19       16.92       16.87      1.77 o 
  -4  -1  19        8.53       10.70      1.97 o 
  -3  -1  19       73.73       67.64      3.14 o 
  -2  -1  19      105.16      109.64      3.28 o 
  -1  -1  19       10.48       15.44      1.15 o 
   0  -1  19        0.00       -0.28      1.01 o 
   1  -1  19        9.42       10.18      1.44 o 
   2  -1  19      356.95      343.11      8.17 o 
  -4   0  19       46.74       46.31      3.65 o 
  -3   0  19      114.09      117.29      6.46 o 
  -2   0  19       37.96       33.36      2.02 o 
  -1   0  19      892.18      890.45     13.08 o 
   0   0  19       55.02       54.82      2.07 o 
   1   0  19       81.09       78.22      2.34 o 
   2   0  19        8.85        6.54      1.70 o 
  -4   1  19       30.71       31.78      3.11 o 
  -2   1  19      191.84      205.11      5.91 o 
  -1   1  19      170.66      175.46      3.45 o 
   0   1  19       16.92       16.40      1.63 o 
   1   1  19      161.66      172.56      4.93 o 
  -4   2  19       36.60       40.85      3.41 o 
  -3   2  19      100.60      104.46      5.86 o 
  -2   2  19      182.81      181.41      4.32 o 
  -1   2  19       86.61       84.45      2.82 o 
   0   2  19        0.33        1.25      1.21 o 
   1   2  19       32.47       29.53      2.03 o 
  -4   3  19       80.36       71.96      4.22 o 
  -3   3  19        9.70        9.53      2.58 o 
  -2   3  19       11.75        8.93      1.28 o 
  -1   3  19        2.72        2.29      1.24 o 
   0   3  19        1.17        3.25      2.17 o 
  -2  -2  20       84.44       77.89      4.25 o 
   0  -2  20       70.19       61.24      2.49 o 
  -2  -1  20        8.92       12.34      2.31 o 
  -1  -1  20       39.50       41.55      3.35 o 
   0  -1  20       35.62       38.03      3.11 o 
  -2   0  20      125.78      118.52      5.16 o 
  -1   0  20       92.91       86.09      2.92 o 
   0   0  20        0.08        0.35      1.39 o 
  -2   1  20       65.60       69.51      3.58 o 
  -1   1  20       11.41       11.67      2.68 o 
   0   1  20        2.06        0.79      1.36 o 
                                                 
